# Supplementary material for: Improving precision management of anxiety disorders: a Mendelian randomization study targeting specific gut microbiota and associated metabolites
Source: Front Microbiol. 2024 Apr 9;15:1380912. doi: 10.3389/fmicb.2024.1380912 (PMC11035889; doi:10.3389/fmicb.2024.1380912)
Supplement: Supplementary file 1 [file Table_1.XLSX]

## Sheet: Sources of confounding variable
Overview of the sources of selected neurotransmitter-associated metabolites and dietary pattern, drugs or alcohol taken, and lifestyle factors related to gut microbiota and anxiety disorders
GWAS ID	Trait	Sample size	Number of SNPs	Population
met-a-304	Tryptophan	7804	2545641	European
met-a-325	Tyrosine	7807	2545613	European
met-a-308	Phenylalanine	7803	2545599	European
met-a-466	Glutamate	7804	2545537	European
met-a-468	Glycine	7802	2545539	European
met-a-672	Isovalerate	7080	2545504	European
met-a-353	Cortisol	7795	2545612	European
ukb-b-8121	Salt added to food	462630	9851867	European
ukb-b-6324	Processed meat intake	461981	9851867	European
ukb-b-11697	Intake of sugar added to cereal	64949	9851867	European
ukb-d-20549_4	Substances taken for anxiety: Drugs or alcohol (more than once)	98990	12177671	European
ebi-a-GCST90029014	Smoking status	468170	11973425	European
ebi-a-GCST90093322	Physical activity	89683	8669219	European
