# Supplementary material for: Improving precision management of anxiety disorders: a Mendelian randomization study targeting specific gut microbiota and associated metabolites
Source: Front Microbiol. 2024 Apr 9;15:1380912. doi: 10.3389/fmicb.2024.1380912 (PMC11035889; doi:10.3389/fmicb.2024.1380912)
Supplement: Supplementary file 2 [file Table_2.XLSX]

## Sheet: SNPs for all gut microbiota 
bac	chr_name	POS	SNP	alt	ref	beta	SE	Z.weightedSumZ	pval.exposure	N	Ncohorts
genus..Clostridiuminnocuumgroup.id.14397	5	71186626	rs6890185	T	C	0.113424	0.0233137	4.86886	1.12e-06	4166	20
genus..Clostridiuminnocuumgroup.id.14397	18	6348227	rs61267978	T	C	0.14708	0.0320875	4.54152	5.59e-06	4165	20
genus..Clostridiuminnocuumgroup.id.14397	3	103025517	rs1948423	T	A	-0.108859	0.023425	-4.63941	3.49e-06	4165	20
genus..Clostridiuminnocuumgroup.id.14397	1	8419420	rs6577484	G	A	0.160425	0.0360857	4.45457	8.41e-06	3858	18
genus..Clostridiuminnocuumgroup.id.14397	5	113126539	rs10074000	T	C	-0.102648	0.0227508	-4.49371	7e-06	4048	19
genus..Clostridiuminnocuumgroup.id.14397	18	69274308	rs1942371	G	A	-0.157938	0.034187	-4.60811	4.06e-06	3971	19
genus..Clostridiuminnocuumgroup.id.14397	5	9368158	rs40656	C	T	0.142664	0.0311021	4.4493	8.62e-06	4048	19
genus..Clostridiuminnocuumgroup.id.14397	6	143718234	rs71564433	T	A	-0.126746	0.0274657	-4.4706	7.8e-06	4164	20
genus..Clostridiuminnocuumgroup.id.14397	15	59704208	rs77845139	A	G	-0.114993	0.0257186	-4.45457	8.41e-06	4048	19
genus..Clostridiuminnocuumgroup.id.14397	12	30268485	rs10506058	A	G	0.0997048	0.0221926	4.44172	8.92e-06	4163	20
genus..Clostridiuminnocuumgroup.id.14397	5	95717619	rs4869133	G	A	-0.180591	0.0409505	-4.48637	7.24e-06	3735	17
genus..Eubacteriumbrachygroup.id.11296	10	94185213	rs112617308	T	C	-0.170873	0.0362844	-4.71812	2.38e-06	4001	19
genus..Eubacteriumbrachygroup.id.11296	22	26922534	rs9613196	T	A	-0.238718	0.0528561	-4.5653	4.99e-06	3004	12
genus..Eubacteriumbrachygroup.id.11296	5	17460096	rs62348779	T	C	-0.201481	0.043286	-4.62306	3.78e-06	3827	16
genus..Eubacteriumbrachygroup.id.11296	10	22892667	rs2913110	C	T	0.105143	0.022942	4.58416	4.56e-06	4001	19
genus..Eubacteriumbrachygroup.id.11296	4	184628931	rs4862235	G	A	0.104806	0.0225751	4.62581	3.73e-06	4000	19
genus..Eubacteriumbrachygroup.id.11296	2	218237281	rs12151423	A	G	0.101329	0.0227324	4.43352	9.27e-06	3854	18
genus..Eubacteriumbrachygroup.id.11296	4	6856564	rs73199919	T	C	-0.236717	0.0531335	-4.46107	8.16e-06	3008	13
genus..Eubacteriumbrachygroup.id.11296	11	80236833	rs6591893	G	A	0.108225	0.0240319	4.48348	7.34e-06	3999	19
genus..Eubacteriumbrachygroup.id.11296	22	48190598	rs720439	A	G	-0.111927	0.0251252	-4.49283	7.03e-06	4001	19
genus..Eubacteriumbrachygroup.id.11296	4	144665178	rs13139592	T	C	-0.145997	0.0327192	-4.46605	7.97e-06	3842	17
genus..Eubacteriumbrachygroup.id.11296	14	23060552	rs1384962	A	G	0.120888	0.0266264	4.4939	6.99e-06	4001	19
genus..Eubacteriumcoprostanoligenesgroup.id.11375	7	31085162	rs17159861	C	T	0.0962228	0.0168388	5.72442	1.04e-08	17380	24
genus..Eubacteriumcoprostanoligenesgroup.id.11375	7	16380806	rs9648214	T	C	-0.0828719	0.016431	-5.15619	2.52e-07	17379	24
genus..Eubacteriumcoprostanoligenesgroup.id.11375	1	200638489	rs115325767	G	C	0.0783322	0.0174719	4.69841	2.62e-06	16555	22
genus..Eubacteriumcoprostanoligenesgroup.id.11375	15	36911598	rs12906958	C	T	-0.0533159	0.0115935	-4.59401	4.35e-06	17380	24
genus..Eubacteriumcoprostanoligenesgroup.id.11375	15	86440997	rs4076415	T	G	0.0515152	0.0110294	4.75446	1.99e-06	16960	23
genus..Eubacteriumcoprostanoligenesgroup.id.11375	3	127139574	rs6762473	C	A	0.0521584	0.0112353	4.59822	4.26e-06	17377	24
genus..Eubacteriumcoprostanoligenesgroup.id.11375	7	33603122	rs73109678	G	A	-0.0796956	0.0172275	-4.62962	3.66e-06	17379	24
genus..Eubacteriumcoprostanoligenesgroup.id.11375	10	2215931	rs10444197	A	G	-0.0505823	0.0113455	-4.52693	5.98e-06	17380	24
genus..Eubacteriumcoprostanoligenesgroup.id.11375	10	84506096	rs2644213	G	A	0.0538845	0.0121245	4.4203	9.86e-06	17380	24
genus..Eubacteriumcoprostanoligenesgroup.id.11375	3	113794507	rs11720857	C	T	0.0630776	0.0144485	4.43371	9.26e-06	16960	23
genus..Eubacteriumcoprostanoligenesgroup.id.11375	7	73306506	rs4717831	A	T	0.0786783	0.0174038	4.4357	9.18e-06	16854	22
genus..Eubacteriumcoprostanoligenesgroup.id.11375	15	97869293	rs62024432	C	T	-0.0769698	0.0172101	-4.47892	7.5e-06	17271	23
genus..Eubacteriumcoprostanoligenesgroup.id.11375	3	81595477	rs76898927	G	A	0.123055	0.0266375	4.57379	4.79e-06	12197	15
genus..Eubacteriumcoprostanoligenesgroup.id.11375	12	32713919	rs11052069	T	C	0.0477832	0.0107833	4.43101	9.38e-06	17380	24
genus..Eubacteriumcoprostanoligenesgroup.id.11375	2	50797401	rs79895140	T	C	-0.0641017	0.0141153	-4.44922	8.62e-06	16139	21
genus..Eubacteriumeligensgroup.id.14372	16	81820486	rs4583233	A	C	0.0670205	0.0128122	5.13386	2.84e-07	14327	23
genus..Eubacteriumeligensgroup.id.14372	10	83092007	rs265534	T	G	-0.0563756	0.0120127	-4.72799	2.27e-06	14776	24
genus..Eubacteriumeligensgroup.id.14372	2	115197171	rs72839198	C	G	0.155659	0.0375612	4.6615	3.14e-06	4926	8
genus..Eubacteriumeligensgroup.id.14372	14	39301409	rs74606150	C	G	-0.196454	0.042565	-4.59901	4.25e-06	5381	8
genus..Eubacteriumeligensgroup.id.14372	6	70956815	rs6923695	T	G	0.103268	0.0229524	4.57014	4.87e-06	12891	21
genus..Eubacteriumeligensgroup.id.14372	2	110260993	rs56080211	C	T	0.123093	0.0282743	4.43651	9.14e-06	10699	17
genus..Eubacteriumeligensgroup.id.14372	16	81951937	rs4888188	T	G	-0.053328	0.0119126	-4.47221	7.74e-06	14771	24
genus..Eubacteriumeligensgroup.id.14372	14	77619186	rs158115	G	C	0.0915271	0.0190611	4.42283	9.74e-06	14678	23
genus..Eubacteriumeligensgroup.id.14372	13	107563458	rs2200429	A	G	-0.0888825	0.0198479	-4.55266	5.3e-06	14761	24
genus..Eubacteriumeligensgroup.id.14372	11	31098691	rs182318	G	A	-0.0824941	0.0195615	-4.45477	8.4e-06	14777	24
genus..Eubacteriumeligensgroup.id.14372	7	51365152	rs12719051	A	G	0.0916626	0.0208183	4.49014	7.12e-06	12799	20
genus..Eubacteriumfissicatenagroup.id.14373	2	71145246	rs3771393	C	T	0.130842	0.0266671	4.95111	7.38e-07	3792	20
genus..Eubacteriumfissicatenagroup.id.14373	8	5433699	rs2733072	G	A	0.109644	0.0228306	4.81245	1.49e-06	3833	21
genus..Eubacteriumfissicatenagroup.id.14373	11	115165111	rs7104872	G	A	0.138612	0.0291906	4.69004	2.73e-06	3829	21
genus..Eubacteriumfissicatenagroup.id.14373	7	73043561	rs151257695	A	G	0.20951	0.0454847	4.66429	3.1e-06	3587	19
genus..Eubacteriumfissicatenagroup.id.14373	18	45753272	rs11876297	T	C	0.131469	0.0281712	4.69504	2.67e-06	3396	19
genus..Eubacteriumfissicatenagroup.id.14373	6	39940437	rs6934739	A	G	0.111463	0.0252788	4.42257	9.75e-06	3831	21
genus..Eubacteriumfissicatenagroup.id.14373	14	89484373	rs10147907	T	G	0.172263	0.039601	4.45801	8.27e-06	3833	21
genus..Eubacteriumfissicatenagroup.id.14373	3	39604954	rs1768152	T	C	0.139489	0.0316186	4.44718	8.7e-06	3590	20
genus..Eubacteriumfissicatenagroup.id.14373	10	96758467	rs11818408	G	A	0.10585	0.0237114	4.45989	8.2e-06	3590	20
genus..Eubacteriumhalliigroup.id.11338	4	111885431	rs13116360	T	C	0.154124	0.0297185	5.12694	2.94e-07	10323	15
genus..Eubacteriumhalliigroup.id.11338	3	110283389	rs949971	T	G	-0.0540164	0.0116101	-4.65183	3.29e-06	16566	24
genus..Eubacteriumhalliigroup.id.11338	1	34308917	rs10798999	C	T	0.0601661	0.0126752	4.69969	2.61e-06	16561	24
genus..Eubacteriumhalliigroup.id.11338	7	148856720	rs60254196	A	G	-0.0522832	0.0111865	-4.69266	2.7e-06	16238	23
genus..Eubacteriumhalliigroup.id.11338	7	100635375	rs10808115	A	C	-0.0504747	0.0109922	-4.59038	4.42e-06	16566	24
genus..Eubacteriumhalliigroup.id.11338	15	62014160	rs74018587	C	T	0.208943	0.043822	4.62742	3.7e-06	3039	4
genus..Eubacteriumhalliigroup.id.11338	3	23663416	rs6550770	T	C	-0.198087	0.0443545	-4.57234	4.82e-06	4279	6
genus..Eubacteriumhalliigroup.id.11338	11	58040621	rs10501370	C	T	-0.115589	0.0252489	-4.54787	5.42e-06	13824	19
genus..Eubacteriumhalliigroup.id.11338	19	49214274	rs281379	A	G	-0.0499523	0.0112153	-4.43219	9.33e-06	16130	22
genus..Eubacteriumhalliigroup.id.11338	11	123789877	rs78056098	G	T	-0.0507411	0.0113758	-4.4576	8.29e-06	16568	24
genus..Eubacteriumhalliigroup.id.11338	3	195238086	rs138531890	A	G	0.153138	0.0349456	4.54743	5.43e-06	7710	8
genus..Eubacteriumhalliigroup.id.11338	3	64664456	rs28584818	A	G	0.126115	0.0268627	4.59001	4.43e-06	11095	17
genus..Eubacteriumhalliigroup.id.11338	11	11771637	rs117748144	T	C	-0.126582	0.028712	-4.46896	7.86e-06	10861	12
genus..Eubacteriumhalliigroup.id.11338	1	104524676	rs17474256	G	A	0.0810805	0.0184573	4.42929	9.45e-06	16460	23
genus..Eubacteriumhalliigroup.id.11338	18	48384463	rs630939	C	T	-0.0508914	0.0114352	-4.43616	9.16e-06	16238	23
genus..Eubacteriumhalliigroup.id.11338	4	183709536	rs17074066	T	C	-0.0813986	0.0189272	-4.43171	9.35e-06	15804	22
genus..Eubacteriumnodatumgroup.id.11297	14	52185888	rs34297067	A	G	-0.186907	0.0341475	-5.40179	6.6e-08	3271	20
genus..Eubacteriumnodatumgroup.id.11297	9	28245518	rs113893692	C	T	-0.185107	0.0403573	-4.53512	5.76e-06	3195	20
genus..Eubacteriumnodatumgroup.id.11297	9	96597985	rs77910827	C	T	0.201788	0.0413568	4.91116	9.05e-07	3271	20
genus..Eubacteriumnodatumgroup.id.11297	10	9659749	rs61841040	G	T	0.160621	0.0341609	4.63546	3.56e-06	3295	21
genus..Eubacteriumnodatumgroup.id.11297	1	34529736	rs9425984	T	C	-0.130234	0.0292347	-4.48749	7.21e-06	3294	21
genus..Eubacteriumnodatumgroup.id.11297	7	64894137	rs10263623	C	T	0.193496	0.0439023	4.44213	8.91e-06	3080	18
genus..Eubacteriumnodatumgroup.id.11297	10	61322015	rs11006576	A	G	-0.110167	0.024593	-4.46554	7.99e-06	3295	21
genus..Eubacteriumnodatumgroup.id.11297	1	171060821	rs7880204	T	C	-0.125454	0.0275303	-4.49864	6.84e-06	3294	21
genus..Eubacteriumnodatumgroup.id.11297	4	94712747	rs6818880	A	G	-0.110081	0.0245964	-4.46991	7.83e-06	3291	21
genus..Eubacteriumnodatumgroup.id.11297	7	135052348	rs10458299	T	C	-0.187753	0.041969	-4.45557	8.37e-06	3271	20
genus..Eubacteriumnodatumgroup.id.11297	8	4954912	rs7827125	C	T	0.1223	0.0271331	4.48847	7.17e-06	3294	21
genus..Eubacteriumoxidoreducensgroup.id.11339	12	94515340	rs12423772	G	T	0.14098	0.0295029	4.69784	2.63e-06	5321	14
genus..Eubacteriumoxidoreducensgroup.id.11339	4	37526679	rs2973294	G	T	0.0923559	0.0195439	4.71744	2.39e-06	5378	15
genus..Eubacteriumoxidoreducensgroup.id.11339	16	86480355	rs34561138	G	A	0.216145	0.045992	4.70718	2.51e-06	4186	9
genus..Eubacteriumoxidoreducensgroup.id.11339	5	106882394	rs440215	C	T	0.0932766	0.0195294	4.79166	1.65e-06	5377	15
genus..Eubacteriumoxidoreducensgroup.id.11339	4	187905399	rs1425962	G	C	0.0906104	0.0200612	4.48408	7.32e-06	5321	14
genus..Eubacteriumoxidoreducensgroup.id.11339	1	195064019	rs12129908	C	A	0.0893272	0.0198333	4.53373	5.8e-06	5377	15
genus..Eubacteriumrectalegroup.id.14374	15	93006765	rs35398954	A	G	-0.0901402	0.0174602	-5.01155	5.4e-07	16621	23
genus..Eubacteriumrectalegroup.id.14374	12	20066025	rs117151453	G	C	-0.113141	0.0243541	-4.76977	1.84e-06	13908	18
genus..Eubacteriumrectalegroup.id.14374	18	37703874	rs16960159	C	G	-0.156596	0.0336234	-4.60618	4.1e-06	8334	12
genus..Eubacteriumrectalegroup.id.14374	2	125553155	rs314726	T	C	0.0528824	0.0109486	4.82792	1.38e-06	16966	23
genus..Eubacteriumrectalegroup.id.14374	1	234530370	rs10797540	A	G	0.0503179	0.0108389	4.63707	3.53e-06	17350	24
genus..Eubacteriumrectalegroup.id.14374	7	121281238	rs10248854	C	A	-0.0527827	0.0113463	-4.6009	4.21e-06	17348	24
genus..Eubacteriumrectalegroup.id.14374	1	170900221	rs3980709	A	T	-0.0622701	0.0140572	-4.49813	6.86e-06	17340	24
genus..Eubacteriumrectalegroup.id.14374	11	8129537	rs2884897	A	G	-0.129364	0.0289021	-4.51126	6.44e-06	10813	14
genus..Eubacteriumrectalegroup.id.14374	11	98523638	rs10892089	C	G	-0.0635522	0.0140072	-4.51883	6.22e-06	17351	24
genus..Eubacteriumrectalegroup.id.14374	1	116082909	rs143694765	T	C	0.0870025	0.019779	4.42256	9.75e-06	15124	20
genus..Eubacteriumrectalegroup.id.14374	9	129425745	rs59427698	A	G	-0.0576035	0.0130853	-4.54982	5.37e-06	16613	23
genus..Eubacteriumrectalegroup.id.14374	9	92013419	rs62547233	A	G	0.0536319	0.0120201	4.41939	9.9e-06	17347	24
genus..Eubacteriumrectalegroup.id.14374	15	87881513	rs58498416	C	T	-0.0517316	0.0118196	-4.42411	9.68e-06	17350	24
genus..Eubacteriumruminantiumgroup.id.11340	5	121182996	rs2116427	A	G	0.0911461	0.0182353	5.03925	4.67e-07	7739	24
genus..Eubacteriumruminantiumgroup.id.11340	22	25303055	rs139749	C	T	-0.0845439	0.0171791	-4.9215	8.59e-07	7314	23
genus..Eubacteriumruminantiumgroup.id.11340	10	129037453	rs72836424	C	T	-0.139825	0.030069	-4.69846	2.62e-06	7314	23
genus..Eubacteriumruminantiumgroup.id.11340	9	130980937	rs2229917	A	G	0.153538	0.0323922	4.73795	2.16e-06	7050	22
genus..Eubacteriumruminantiumgroup.id.11340	14	52219066	rs10131724	A	C	-0.199832	0.0414577	-4.71758	2.39e-06	5071	14
genus..Eubacteriumruminantiumgroup.id.11340	5	33897589	rs16891896	G	A	-0.174787	0.0390573	-4.71805	2.38e-06	4753	14
genus..Eubacteriumruminantiumgroup.id.11340	8	138626268	rs7000472	A	G	-0.0762282	0.016523	-4.60785	4.07e-06	7739	24
genus..Eubacteriumruminantiumgroup.id.11340	2	201610645	rs13025464	T	C	-0.0737077	0.0163786	-4.49465	6.97e-06	7738	24
genus..Eubacteriumruminantiumgroup.id.11340	2	71247578	rs2418654	C	T	-0.0748879	0.0165852	-4.52039	6.17e-06	7314	23
genus..Eubacteriumruminantiumgroup.id.11340	1	197978281	rs6676699	G	T	-0.0888124	0.0196447	-4.5134	6.38e-06	7708	23
genus..Eubacteriumruminantiumgroup.id.11340	12	63306003	rs73139629	A	C	-0.115098	0.0247909	-4.5501	5.36e-06	7314	23
genus..Eubacteriumruminantiumgroup.id.11340	22	48749548	rs112375806	T	A	0.143141	0.0293757	4.53276	5.82e-06	7123	20
genus..Eubacteriumruminantiumgroup.id.11340	9	2539358	rs606117	A	G	0.0833243	0.018056	4.57263	4.82e-06	7263	23
genus..Eubacteriumruminantiumgroup.id.11340	6	130030114	rs57340348	T	C	-0.0979429	0.0212166	-4.56763	4.93e-06	7314	23
genus..Eubacteriumruminantiumgroup.id.11340	1	3044181	rs2817174	C	T	-0.0734306	0.0163687	-4.4687	7.87e-06	7710	23
genus..Eubacteriumruminantiumgroup.id.11340	1	88523399	rs10923018	G	A	0.0726438	0.0160924	4.5	6.8e-06	7739	24
genus..Eubacteriumruminantiumgroup.id.11340	15	61289622	rs11637981	G	T	-0.073258	0.0160888	-4.54719	5.44e-06	7718	24
genus..Eubacteriumruminantiumgroup.id.11340	12	30360954	rs17519472	C	T	0.107804	0.0233984	4.57759	4.7e-06	7710	23
genus..Eubacteriumruminantiumgroup.id.11340	6	11953633	rs209813	G	A	-0.103488	0.0236391	-4.43443	9.23e-06	7264	23
genus..Eubacteriumventriosumgroup.id.11341	20	2308307	rs6048195	A	T	-0.0603594	0.011658	-5.15746	2.5e-07	14839	22
genus..Eubacteriumventriosumgroup.id.11341	20	50140919	rs73615400	T	C	-0.0956303	0.0193428	-4.90098	9.54e-07	15146	22
genus..Eubacteriumventriosumgroup.id.11341	3	190223732	rs57199565	T	C	0.0783394	0.0160257	4.93609	7.97e-07	14913	23
genus..Eubacteriumventriosumgroup.id.11341	13	98785900	rs11617697	A	G	-0.143349	0.0286241	-4.95542	7.22e-07	11497	15
genus..Eubacteriumventriosumgroup.id.11341	8	114445055	rs16884680	G	T	-0.0906428	0.0191909	-4.78153	1.74e-06	15289	24
genus..Eubacteriumventriosumgroup.id.11341	18	22460785	rs12964517	G	A	0.0587198	0.0123453	4.74598	2.07e-06	15289	24
genus..Eubacteriumventriosumgroup.id.11341	12	52423996	rs876734	C	T	-0.0618696	0.0132532	-4.67855	2.89e-06	14913	23
genus..Eubacteriumventriosumgroup.id.11341	14	44975510	rs3809430	T	C	-0.0548171	0.0118426	-4.63594	3.55e-06	15287	24
genus..Eubacteriumventriosumgroup.id.11341	16	60348381	rs72783037	C	A	0.0658926	0.0143747	4.50789	6.55e-06	15286	24
genus..Eubacteriumventriosumgroup.id.11341	4	126371814	rs73849225	T	C	0.0975711	0.0224388	4.55619	5.21e-06	14573	23
genus..Eubacteriumventriosumgroup.id.11341	13	51938576	rs9316536	T	G	-0.0817111	0.0183121	-4.46964	7.84e-06	15289	24
genus..Eubacteriumventriosumgroup.id.11341	14	51960625	rs35179274	C	T	-0.0627263	0.013786	-4.53509	5.76e-06	15287	24
genus..Eubacteriumventriosumgroup.id.11341	1	147291928	rs78250280	G	A	0.0749762	0.0164404	4.64762	3.36e-06	14835	22
genus..Eubacteriumventriosumgroup.id.11341	1	109398264	rs66746423	C	T	0.0751501	0.0164978	4.5225	6.11e-06	14578	23
genus..Eubacteriumventriosumgroup.id.11341	2	203661779	rs6704822	A	G	0.0739179	0.0166705	4.50548	6.62e-06	15289	24
genus..Eubacteriumventriosumgroup.id.11341	3	107736434	rs13082419	C	T	-0.0715522	0.016137	-4.4269	9.56e-06	14501	22
genus..Eubacteriumventriosumgroup.id.11341	3	171895485	rs66830358	T	A	0.0528752	0.0117972	4.4977	6.87e-06	14913	23
genus..Eubacteriumxylanophilumgroup.id.14375	20	57995506	rs17830032	G	A	-0.160597	0.0310515	-5.16621	2.39e-07	9527	13
genus..Eubacteriumxylanophilumgroup.id.14375	7	43566344	rs13239072	G	A	0.0687427	0.0142728	4.77269	1.82e-06	13307	24
genus..Eubacteriumxylanophilumgroup.id.14375	17	66689958	rs79582700	C	G	-0.0951677	0.0199969	-4.71562	2.41e-06	13256	23
genus..Eubacteriumxylanophilumgroup.id.14375	19	8255478	rs12980122	C	G	-0.108274	0.0238257	-4.56398	5.02e-06	12039	19
genus..Eubacteriumxylanophilumgroup.id.14375	16	84790559	rs2012708	A	G	0.0573202	0.0126905	4.50861	6.53e-06	13306	24
genus..Eubacteriumxylanophilumgroup.id.14375	11	131009660	rs2213117	T	G	0.0877797	0.0189012	4.60057	4.21e-06	12878	22
genus..Eubacteriumxylanophilumgroup.id.14375	14	73181783	rs10140184	A	C	0.0576795	0.012599	4.56653	4.96e-06	12930	23
genus..Eubacteriumxylanophilumgroup.id.14375	1	22627266	rs10917203	A	C	0.0612633	0.0130917	4.66069	3.15e-06	12930	23
genus..Eubacteriumxylanophilumgroup.id.14375	16	73696771	rs112176119	C	T	-0.113455	0.0245762	-4.64948	3.33e-06	12199	20
genus..Eubacteriumxylanophilumgroup.id.14375	9	130498120	rs1999224	G	T	-0.0949051	0.0203503	-4.62451	3.75e-06	13309	24
genus..Eubacteriumxylanophilumgroup.id.14375	4	87891938	rs75586835	A	G	-0.114498	0.0263455	-4.43083	9.39e-06	12550	21
genus..Eubacteriumxylanophilumgroup.id.14375	1	246780557	rs4654122	C	G	0.0553508	0.0123588	4.4878	7.2e-06	13309	24
genus..Ruminococcusgauvreauiigroup.id.11342	10	29201860	rs2047242	A	G	-0.067603	0.0133738	-5.16044	2.46e-07	13369	24
genus..Ruminococcusgauvreauiigroup.id.11342	16	2767894	rs71386687	T	G	0.121037	0.02386	5.12934	2.91e-07	11340	18
genus..Ruminococcusgauvreauiigroup.id.11342	3	112372317	rs9870933	A	G	0.0621643	0.0126072	4.92373	8.49e-07	13382	24
genus..Ruminococcusgauvreauiigroup.id.11342	12	61119266	rs1391597	C	T	0.0590284	0.0124874	4.76811	1.86e-06	13382	24
genus..Ruminococcusgauvreauiigroup.id.11342	5	166419552	rs431418	A	G	-0.094737	0.0210157	-4.54335	5.54e-06	13289	23
genus..Ruminococcusgauvreauiigroup.id.11342	2	191954852	rs10931481	G	A	0.0610096	0.0130484	4.64614	3.38e-06	13382	24
genus..Ruminococcusgauvreauiigroup.id.11342	15	85563483	rs289410	G	A	-0.0654926	0.0139101	-4.72735	2.27e-06	13380	24
genus..Ruminococcusgauvreauiigroup.id.11342	1	20552072	rs2105937	A	G	0.0580215	0.0127806	4.56049	5.1e-06	13364	24
genus..Ruminococcusgauvreauiigroup.id.11342	8	137090850	rs2166943	A	C	0.0566974	0.0123497	4.55346	5.28e-06	13377	24
genus..Ruminococcusgauvreauiigroup.id.11342	7	153487396	rs12539819	C	T	0.110654	0.0240684	4.58713	4.49e-06	11860	20
genus..Ruminococcusgauvreauiigroup.id.11342	1	161880482	rs12079579	A	G	0.0955324	0.0213436	4.56323	5.04e-06	12986	23
genus..Ruminococcusgauvreauiigroup.id.11342	4	18824860	rs73802842	C	A	0.0736808	0.0169665	4.47954	7.48e-06	13382	24
genus..Ruminococcusgauvreauiigroup.id.11342	5	112627773	rs13188803	T	A	0.0709419	0.0156855	4.48546	7.28e-06	12834	23
genus..Ruminococcusgnavusgroup.id.14376	5	18662686	rs13163520	G	A	-0.127377	0.0233883	-5.4308	5.61e-08	6326	23
genus..Ruminococcusgnavusgroup.id.14376	2	122096018	rs934940	A	C	-0.105045	0.0229588	-4.68963	2.74e-06	6309	23
genus..Ruminococcusgnavusgroup.id.14376	3	66701616	rs9872758	T	C	0.0849233	0.0176643	4.79091	1.66e-06	6398	24
genus..Ruminococcusgnavusgroup.id.14376	8	129224680	rs2909242	C	A	-0.0909965	0.018351	-4.95031	7.41e-07	6401	24
genus..Ruminococcusgnavusgroup.id.14376	9	135838591	rs3124783	A	G	-0.11599	0.0249099	-4.69507	2.67e-06	6401	24
genus..Ruminococcusgnavusgroup.id.14376	2	144700007	rs62167033	T	C	0.185289	0.0396295	4.63934	3.5e-06	5194	16
genus..Ruminococcusgnavusgroup.id.14376	2	36259341	rs12989336	G	A	-0.0846861	0.0187936	-4.49013	7.12e-06	6401	24
genus..Ruminococcusgnavusgroup.id.14376	1	115168097	rs12136548	C	T	0.0901946	0.0196476	4.66433	3.1e-06	6401	24
genus..Ruminococcusgnavusgroup.id.14376	3	146290310	rs78399089	T	C	0.144445	0.0326618	4.50523	6.63e-06	5944	22
genus..Ruminococcusgnavusgroup.id.14376	10	6512581	rs11597105	A	G	0.114673	0.0250653	4.49525	6.95e-06	6328	23
genus..Ruminococcusgnavusgroup.id.14376	16	433078	rs11864644	T	C	-0.139804	0.0318253	-4.56442	5.01e-06	6241	23
genus..Ruminococcusgnavusgroup.id.14376	4	190110710	rs4388134	C	T	-0.0904997	0.0203544	-4.43714	9.12e-06	6399	24
genus..Ruminococcustorquesgroup.id.14377	19	49218060	rs35866622	T	C	-0.0612024	0.0109421	-5.59444	2.21e-08	17240	22
genus..Ruminococcustorquesgroup.id.14377	12	56494998	rs773123	T	A	0.0824005	0.0173862	4.79963	1.59e-06	17011	23
genus..Ruminococcustorquesgroup.id.14377	10	4639762	rs10904297	A	G	-0.167804	0.0389812	-4.69339	2.69e-06	3143	4
genus..Ruminococcustorquesgroup.id.14377	17	14532347	rs8080469	G	A	0.0490727	0.0107036	4.63934	3.5e-06	17798	24
genus..Ruminococcustorquesgroup.id.14377	8	76769843	rs77034621	T	G	-0.151553	0.0335878	-4.52398	6.07e-06	8567	11
genus..Ruminococcustorquesgroup.id.14377	7	54781314	rs73130967	A	T	0.0770375	0.0168264	4.62714	3.71e-06	17011	23
genus..Ruminococcustorquesgroup.id.14377	15	25326425	rs1972694	T	A	-0.0614094	0.0137321	-4.44162	8.93e-06	17353	23
genus..Ruminococcustorquesgroup.id.14377	14	26130404	rs12434631	A	G	0.074697	0.0153401	4.68699	2.77e-06	17353	23
genus..Ruminococcustorquesgroup.id.14377	5	55576026	rs158487	A	G	0.0531781	0.0116341	4.47846	7.52e-06	17798	24
genus..Ruminococcustorquesgroup.id.14377	11	132663147	rs4073731	T	C	0.0651948	0.0142221	4.60867	4.05e-06	17793	24
genus..Ruminococcustorquesgroup.id.14377	10	3901226	rs60603763	C	G	0.124328	0.0275286	4.53101	5.87e-06	11700	17
genus..Ruminococcustorquesgroup.id.14377	5	56952803	rs13154778	T	A	0.0563358	0.0129526	4.48895	7.16e-06	17795	24
genus..Ruminococcustorquesgroup.id.14377	6	67262102	rs1475330	T	C	0.0523492	0.01182	4.46162	8.13e-06	17353	23
genus..Ruminococcustorquesgroup.id.14377	9	27225258	rs10967781	C	A	0.0507994	0.0113322	4.45553	8.37e-06	17791	24
genus..Ruminococcustorquesgroup.id.14377	22	21358653	rs8141465	A	G	0.0480778	0.0107442	4.42491	9.65e-06	17791	24
genus.Actinomyces.id.423	6	67207371	rs34583783	G	T	0.126596	0.0268461	4.58753	4.49e-06	7468	22
genus.Actinomyces.id.423	15	99492313	rs2715439	C	T	0.0746684	0.0164822	4.51707	6.27e-06	7468	22
genus.Actinomyces.id.423	10	4782841	rs4146653	G	A	0.0985224	0.0214182	4.58701	4.5e-06	7468	22
genus.Actinomyces.id.423	6	133007480	rs35011108	A	G	0.232634	0.0512044	4.51478	6.34e-06	3515	10
genus.Actinomyces.id.423	6	169224781	rs4073240	G	A	0.0749687	0.0167368	4.46672	7.94e-06	7468	22
genus.Actinomyces.id.423	10	127532121	rs7915461	T	C	0.18776	0.0401636	4.52923	5.92e-06	5282	18
genus.Actinomyces.id.423	3	101352439	rs71315246	A	G	-0.0969809	0.021925	-4.42088	9.83e-06	7468	22
genus.Actinomyces.id.423	10	121356829	rs10787984	G	C	0.094316	0.0213513	4.42547	9.62e-06	7468	22
genus.Adlercreutzia.id.812	4	171281359	rs7680684	C	T	-0.083381	0.0168901	-4.89623	9.77e-07	8243	22
genus.Adlercreutzia.id.812	1	201061818	rs2147798	C	G	0.0922959	0.0192121	4.82518	1.4e-06	8243	22
genus.Adlercreutzia.id.812	5	94059857	rs80078995	A	T	-0.11324	0.0232586	-4.80166	1.57e-06	8243	22
genus.Adlercreutzia.id.812	18	75009770	rs2717140	C	T	-0.119225	0.0251081	-4.74883	2.05e-06	8243	22
genus.Adlercreutzia.id.812	6	123909083	rs9490822	C	T	-0.0734512	0.0155789	-4.70455	2.54e-06	8243	22
genus.Adlercreutzia.id.812	5	31991834	rs12522517	A	T	-0.104884	0.0234695	-4.59094	4.41e-06	8187	21
genus.Adlercreutzia.id.812	7	48844151	rs13231526	C	A	0.143237	0.0311654	4.57275	4.81e-06	8051	20
genus.Adlercreutzia.id.812	1	69444163	rs6664405	T	C	-0.0953084	0.0210752	-4.55517	5.23e-06	8051	20
genus.Adlercreutzia.id.812	10	135204950	rs1046175	C	G	0.112758	0.0255994	4.51409	6.36e-06	8051	20
genus.Adlercreutzia.id.812	17	48864179	rs9915817	T	C	0.0749219	0.016833	4.45946	8.22e-06	8243	22
genus.Adlercreutzia.id.812	3	105355971	rs55719207	G	A	-0.0699243	0.0158036	-4.42588	9.61e-06	8243	22
genus.Adlercreutzia.id.812	11	98386085	rs11604400	C	T	-0.102524	0.0234834	-4.42276	9.74e-06	8107	21
genus.Akkermansia.id.4037	4	95027272	rs11729256	T	C	0.0750473	0.0150184	4.97325	6.58e-07	11860	24
genus.Akkermansia.id.4037	11	130280667	rs4936098	A	G	0.0649225	0.0135934	4.87221	1.1e-06	11857	24
genus.Akkermansia.id.4037	6	56341481	rs9349825	A	G	-0.0703407	0.0147133	-4.70022	2.6e-06	11857	24
genus.Akkermansia.id.4037	4	100544188	rs74542928	T	C	0.112623	0.0236434	4.81389	1.48e-06	11215	22
genus.Akkermansia.id.4037	10	11389614	rs3995795	C	T	0.0641175	0.0140999	4.55577	5.22e-06	11689	23
genus.Akkermansia.id.4037	16	81063149	rs2602429	C	T	0.0745352	0.0156201	4.69123	2.72e-06	11689	23
genus.Akkermansia.id.4037	1	41074472	rs61779207	G	A	-0.0760539	0.0167769	-4.51535	6.32e-06	11590	23
genus.Akkermansia.id.4037	1	105422565	rs11184341	G	C	0.0655855	0.0142236	4.60811	4.06e-06	11863	24
genus.Akkermansia.id.4037	10	5064327	rs4242783	G	A	0.0685454	0.0147701	4.67096	3e-06	11689	23
genus.Akkermansia.id.4037	18	49473635	rs117107102	A	G	0.204406	0.0431629	4.67004	3.01e-06	4974	9
genus.Akkermansia.id.4037	15	97570657	rs12908520	G	A	0.061772	0.0130954	4.72823	2.26e-06	11862	24
genus.Akkermansia.id.4037	12	130309670	rs111862613	T	C	0.0911199	0.0196748	4.64551	3.39e-06	11620	22
genus.Akkermansia.id.4037	20	31867840	rs941682	G	A	-0.0632957	0.0143777	-4.43584	9.17e-06	11808	23
genus.Alistipes.id.968	7	135778919	rs67281112	G	C	0.0634575	0.0137846	4.6158	3.92e-06	17090	23
genus.Alistipes.id.968	1	19790706	rs67705352	T	G	-0.0532404	0.0110864	-4.792	1.65e-06	17567	24
genus.Alistipes.id.968	7	62443498	rs11769002	G	A	-0.0528793	0.0109389	-4.81806	1.45e-06	17571	24
genus.Alistipes.id.968	11	17511427	rs7129639	C	A	-0.0524955	0.0109584	-4.77644	1.78e-06	17571	24
genus.Alistipes.id.968	9	14080129	rs1689282	A	C	-0.0520061	0.0113942	-4.55351	5.28e-06	17090	23
genus.Alistipes.id.968	5	177755179	rs11958296	A	G	-0.0981222	0.0218272	-4.43294	9.3e-06	16214	21
genus.Alistipes.id.968	21	40580258	rs8130320	A	G	-0.049002	0.010717	-4.57177	4.84e-06	17571	24
genus.Alistipes.id.968	11	130887552	rs2875322	T	C	-0.0580945	0.0131432	-4.4453	8.78e-06	17459	23
genus.Alistipes.id.968	10	127787142	rs2290844	C	T	0.0813969	0.0191632	4.43749	9.1e-06	17571	24
genus.Alistipes.id.968	8	144428720	rs2450745	A	C	-0.080524	0.0184702	-4.49012	7.12e-06	17571	24
genus.Alistipes.id.968	9	112120264	rs62576416	T	C	0.0492647	0.0109733	4.47888	7.5e-06	17564	24
genus.Alistipes.id.968	13	38057357	rs1107244	G	A	0.0758558	0.0171182	4.63377	3.59e-06	17571	24
genus.Alistipes.id.968	17	52776479	rs34417064	A	G	-0.048202	0.0106868	-4.49346	7.01e-06	17570	24
genus.Alistipes.id.968	2	178000949	rs12990744	C	T	-0.0776618	0.0172986	-4.45971	8.21e-06	16694	22
genus.Alistipes.id.968	20	41191335	rs4810359	A	G	-0.0652428	0.0146155	-4.47908	7.5e-06	17380	22
genus.Allisonella.id.2174	9	79110160	rs602075	A	G	0.168974	0.0296976	5.51111	3.57e-08	3212	18
genus.Allisonella.id.2174	9	100150556	rs35778461	C	T	0.146679	0.0297186	4.8546	1.21e-06	3212	18
genus.Allisonella.id.2174	2	33607071	rs6742198	G	A	0.149152	0.0316484	4.6484	3.35e-06	3182	17
genus.Allisonella.id.2174	5	114286707	rs1901739	T	G	0.115769	0.0248626	4.63392	3.59e-06	3212	18
genus.Allisonella.id.2174	7	137968010	rs76904847	G	A	0.148523	0.0334857	4.52333	6.09e-06	3182	17
genus.Allisonella.id.2174	12	28018998	rs35110698	T	C	-0.146322	0.0320852	-4.53636	5.72e-06	3212	18
genus.Allisonella.id.2174	10	122413451	rs7898615	T	G	0.167966	0.0373586	4.44296	8.87e-06	3212	18
genus.Allisonella.id.2174	11	88632972	rs594561	C	T	0.112231	0.0251681	4.43028	9.41e-06	3212	18
genus.Allisonella.id.2174	18	75370866	rs685403	G	C	-0.175203	0.0404474	-4.56971	4.88e-06	3212	18
genus.Alloprevotella.id.961	8	69994816	rs12675596	G	T	0.145669	0.0290678	4.8989	9.64e-07	3008	17
genus.Alloprevotella.id.961	4	189076705	rs58212166	A	G	-0.161506	0.0359102	-4.4669	7.94e-06	3005	17
genus.Alloprevotella.id.961	21	40993008	rs34619204	G	A	-0.156037	0.0344392	-4.44371	8.84e-06	3003	17
genus.Alloprevotella.id.961	3	79794395	rs17380632	A	T	0.125564	0.0280409	4.43351	9.27e-06	3009	17
genus.Alloprevotella.id.961	3	152805600	rs4680035	A	G	-0.119599	0.0259446	-4.56519	4.99e-06	3007	17
genus.Alloprevotella.id.961	1	234126516	rs4364940	A	G	0.126418	0.0282207	4.45009	8.58e-06	3008	17
genus.Alloprevotella.id.961	21	36053643	rs2154444	T	G	0.138234	0.0308961	4.45556	8.37e-06	3009	17
genus.Anaerofilum.id.2053	12	117811409	rs816292	T	C	-0.113003	0.02204	-5.14746	2.64e-07	5017	21
genus.Anaerofilum.id.2053	2	191139151	rs79598899	C	T	0.182586	0.0357284	5.08137	3.75e-07	4709	18
genus.Anaerofilum.id.2053	1	247145690	rs4506496	G	A	0.10309	0.0212861	4.81303	1.49e-06	4935	21
genus.Anaerofilum.id.2053	3	129686434	rs712981	A	C	0.10076	0.0202902	4.9661	6.83e-07	5051	22
genus.Anaerofilum.id.2053	10	125294406	rs17105491	G	C	-0.193107	0.0411187	-4.80234	1.57e-06	4856	19
genus.Anaerofilum.id.2053	11	1051715	rs10794359	T	C	-0.0953524	0.02006	-4.73093	2.23e-06	4994	21
genus.Anaerofilum.id.2053	14	30991358	rs17096874	C	T	-0.126337	0.0268919	-4.6806	2.86e-06	5051	22
genus.Anaerofilum.id.2053	17	6450532	rs356049	G	A	0.132603	0.0289802	4.50754	6.56e-06	4994	21
genus.Anaerofilum.id.2053	2	3838940	rs1563175	A	C	0.0923834	0.0202157	4.54328	5.54e-06	5051	22
genus.Anaerofilum.id.2053	2	76698142	rs17012738	T	G	0.0903417	0.0200239	4.48646	7.24e-06	5051	22
genus.Anaerofilum.id.2053	9	104339812	rs9299345	T	C	-0.1364	0.0302372	-4.46403	8.04e-06	5051	22
genus.Anaerofilum.id.2053	12	67167461	rs4244069	G	A	-0.146775	0.0326594	-4.42127	9.81e-06	5030	21
genus.Anaerostipes.id.1991	16	77574020	rs7193624	C	T	0.0750642	0.0150723	5.01314	5.35e-07	16926	24
genus.Anaerostipes.id.1991	10	117383184	rs2804244	A	G	-0.053089	0.0110983	-4.74937	2.04e-06	16926	24
genus.Anaerostipes.id.1991	21	25873624	rs62215703	G	A	0.0644965	0.0136702	4.75569	1.98e-06	15550	21
genus.Anaerostipes.id.1991	2	228018671	rs2396460	T	C	-0.0512653	0.0109555	-4.67701	2.91e-06	16912	24
genus.Anaerostipes.id.1991	9	13525082	rs3900776	G	A	-0.110013	0.0236302	-4.68883	2.75e-06	14694	20
genus.Anaerostipes.id.1991	3	171100102	rs2014785	T	C	0.0515687	0.0112199	4.57862	4.68e-06	16445	23
genus.Anaerostipes.id.1991	2	142774333	rs62157625	T	C	0.088573	0.0185548	4.81813	1.45e-06	15215	21
genus.Anaerostipes.id.1991	2	39351569	rs6726833	C	A	-0.0877497	0.0189408	-4.64983	3.32e-06	16924	24
genus.Anaerostipes.id.1991	9	1582701	rs6474958	A	G	-0.0500065	0.0112001	-4.50159	6.74e-06	16918	24
genus.Anaerostipes.id.1991	4	169690814	rs6854026	T	C	-0.0508482	0.0109075	-4.65782	3.2e-06	16921	24
genus.Anaerostipes.id.1991	19	1497547	rs78735375	A	C	-0.137429	0.0305304	-4.55121	5.33e-06	10360	12
genus.Anaerostipes.id.1991	8	128397494	rs7823228	G	C	-0.0621085	0.0136614	-4.53203	5.84e-06	16445	23
genus.Anaerostipes.id.1991	1	67595108	rs13376554	A	T	0.197389	0.0458642	4.47279	7.72e-06	3101	5
genus.Anaerostipes.id.1991	17	2850737	rs60983350	G	A	-0.0539901	0.0116575	-4.59056	4.42e-06	16344	22
genus.Anaerostipes.id.1991	11	105615253	rs10502061	A	G	0.0835752	0.0192017	4.46692	7.94e-06	16825	23
genus.Anaerotruncus.id.2054	13	38058413	rs6563550	T	C	0.0877135	0.0176745	5.16966	2.35e-07	16566	24
genus.Anaerotruncus.id.2054	14	30607199	rs8005030	C	T	0.0554447	0.0117854	4.72661	2.28e-06	16548	24
genus.Anaerotruncus.id.2054	2	12200752	rs4669806	G	T	0.0576389	0.0122994	4.71471	2.42e-06	16566	24
genus.Anaerotruncus.id.2054	14	30418008	rs10150232	A	G	0.0567088	0.0124877	4.50374	6.68e-06	16117	23
genus.Anaerotruncus.id.2054	9	78630894	rs1272208	G	T	-0.0611743	0.0129831	-4.59731	4.28e-06	16117	23
genus.Anaerotruncus.id.2054	8	74713100	rs12056802	C	G	0.0774194	0.0177178	4.52197	6.13e-06	16010	22
genus.Anaerotruncus.id.2054	11	89040226	rs11018566	A	G	-0.156465	0.0366032	-4.52161	6.14e-06	6278	10
genus.Anaerotruncus.id.2054	4	172808992	rs7675045	A	T	-0.0497815	0.0110573	-4.49617	6.92e-06	16566	24
genus.Anaerotruncus.id.2054	3	150855371	rs1431492	C	T	-0.0654996	0.0146188	-4.48313	7.36e-06	16560	24
genus.Anaerotruncus.id.2054	6	165015261	rs9347879	T	C	0.050618	0.011049	4.60008	4.22e-06	16566	24
genus.Anaerotruncus.id.2054	2	211663702	rs17734739	T	C	0.0660052	0.014908	4.48105	7.43e-06	15927	23
genus.Anaerotruncus.id.2054	15	33459867	rs6494922	A	G	0.0903106	0.0202257	4.50544	6.62e-06	16067	23
genus.Anaerotruncus.id.2054	12	76523655	rs34449434	A	C	-0.0497004	0.0113402	-4.42043	9.85e-06	16117	23
genus.Anaerotruncus.id.2054	14	77502546	rs7155595	C	A	0.0539336	0.0118903	4.47757	7.55e-06	16553	24
genus.Anaerotruncus.id.2054	4	88163243	rs115414803	A	C	-0.144356	0.0317524	-4.49877	6.83e-06	9273	10
genus.Anaerotruncus.id.2054	11	54908652	rs2704155	T	A	-0.106235	0.0234815	-4.5479	5.42e-06	12419	16
genus.Bacteroides.id.918	3	10593224	rs6795673	C	T	0.0538565	0.0105251	5.10097	3.38e-07	18301	24
genus.Bacteroides.id.918	6	29143451	rs28757219	T	A	0.0818398	0.0170319	4.84064	1.29e-06	14833	20
genus.Bacteroides.id.918	13	24910476	rs9507307	C	T	0.0604456	0.0129128	4.74096	2.13e-06	18184	23
genus.Bacteroides.id.918	20	58605432	rs66474973	G	T	0.0812515	0.0164479	4.96671	6.81e-07	17405	22
genus.Bacteroides.id.918	1	10644351	rs11585893	A	G	-0.0740746	0.0147633	-4.77522	1.8e-06	17821	23
genus.Bacteroides.id.918	9	112855426	rs495004	C	G	-0.0607475	0.0129865	-4.64378	3.42e-06	17707	22
genus.Bacteroides.id.918	19	24342250	rs17619981	T	G	0.0880978	0.0187002	4.69341	2.69e-06	15801	20
genus.Bacteroides.id.918	14	22045949	rs2023437	T	C	-0.0782324	0.0167634	-4.56402	5.02e-06	17484	23
genus.Bacteroides.id.918	3	77215327	rs66710942	C	T	0.0488038	0.0107412	4.53129	5.86e-06	17821	23
genus.Bacteroides.id.918	6	41519430	rs13207588	A	G	-0.059205	0.0131195	-4.47941	7.49e-06	17707	22
genus.Bacteroides.id.918	3	62019400	rs2366421	T	A	-0.0528153	0.0117124	-4.47477	7.65e-06	18299	24
genus.Bacteroides.id.918	1	102960989	rs1340391	T	C	-0.0592004	0.0132244	-4.50205	6.73e-06	18302	24
genus.Barnesiella.id.944	4	5730954	rs2276875	A	G	-0.0697176	0.0139537	-5.04021	4.65e-07	13893	22
genus.Barnesiella.id.944	6	110831148	rs2428166	G	A	-0.165859	0.0337309	-4.92332	8.51e-07	8091	10
genus.Barnesiella.id.944	12	54872438	rs60316894	C	T	-0.121478	0.025184	-4.85719	1.19e-06	12717	18
genus.Barnesiella.id.944	3	181589155	rs35177866	A	G	0.0917125	0.0190133	4.67444	2.95e-06	13394	21
genus.Barnesiella.id.944	7	122021518	rs13242616	T	C	-0.0583747	0.0123176	-4.72597	2.29e-06	13945	23
genus.Barnesiella.id.944	4	114546595	rs79795328	A	G	-0.0818645	0.0176441	-4.5996	4.23e-06	13657	22
genus.Barnesiella.id.944	7	10076378	rs2057922	G	C	0.0915241	0.0194623	4.6206	3.83e-06	14208	24
genus.Barnesiella.id.944	6	23435415	rs199035	G	A	0.0559495	0.0119716	4.67062	3e-06	13945	23
genus.Barnesiella.id.944	3	44327429	rs62251337	A	G	-0.0690763	0.0149374	-4.59918	4.24e-06	13945	23
genus.Barnesiella.id.944	5	54107036	rs77455852	T	G	-0.0891491	0.0195601	-4.65991	3.16e-06	13394	21
genus.Barnesiella.id.944	6	148601905	rs11155559	T	C	0.0956023	0.0212961	4.44184	8.92e-06	13383	21
genus.Barnesiella.id.944	15	87145913	rs12909713	C	T	-0.0550716	0.0120039	-4.5671	4.95e-06	14205	24
genus.Barnesiella.id.944	2	180020849	rs113258194	A	G	0.098992	0.0214121	4.48442	7.31e-06	13945	23
genus.Barnesiella.id.944	1	206216607	rs28479800	A	T	-0.09152	0.0210002	-4.46695	7.93e-06	12399	20
genus.Barnesiella.id.944	8	105458416	rs76181748	C	T	-0.0778559	0.017164	-4.50059	6.78e-06	14201	24
genus.Barnesiella.id.944	4	102616869	rs72684847	T	C	-0.114369	0.0253873	-4.50106	6.76e-06	12984	19
genus.Barnesiella.id.944	8	25834694	rs28418786	C	G	-0.0791324	0.0174957	-4.51021	6.48e-06	13698	23
genus.Bifidobacterium.id.436	2	136616754	rs182549	C	T	0.119703	0.0127294	9.31001	1.28e-20	14778	24
genus.Bifidobacterium.id.436	13	112859829	rs7322849	T	C	0.112428	0.0201813	5.71708	1.08e-08	14778	24
genus.Bifidobacterium.id.436	2	137602926	rs1961273	C	T	0.0674036	0.0132319	5.09385	3.51e-07	14778	24
genus.Bifidobacterium.id.436	2	136854537	rs6430601	T	G	0.0796261	0.0170313	4.87377	1.09e-06	14776	24
genus.Bifidobacterium.id.436	12	20378911	rs10841473	G	C	-0.0624207	0.0129438	-4.79274	1.65e-06	14777	24
genus.Bifidobacterium.id.436	2	136822223	rs1879087	C	T	0.105365	0.0240529	4.81771	1.45e-06	9066	19
genus.Bifidobacterium.id.436	5	537890	rs56108664	T	C	0.0729971	0.0157926	4.71306	2.44e-06	13916	22
genus.Bifidobacterium.id.436	7	48090746	rs2686790	T	C	0.070741	0.0157926	4.47901	7.5e-06	14778	24
genus.Bifidobacterium.id.436	2	49906864	rs4567981	T	A	0.0562084	0.0117923	4.7608	1.93e-06	14666	23
genus.Bifidobacterium.id.436	10	126089703	rs2491158	G	A	0.0712624	0.015983	4.46393	8.05e-06	14021	23
genus.Bifidobacterium.id.436	5	169748189	rs76671854	C	G	-0.0846055	0.0184003	-4.61364	3.96e-06	13806	21
genus.Bifidobacterium.id.436	21	31861790	rs75344046	C	T	0.232354	0.0505979	4.57059	4.86e-06	3856	6
genus.Bifidobacterium.id.436	17	72897722	rs540489	T	G	-0.0637641	0.0138746	-4.55677	5.19e-06	14561	22
genus.Bifidobacterium.id.436	6	14617591	rs857444	C	T	0.0558234	0.0121219	4.63491	3.57e-06	14777	24
genus.Bifidobacterium.id.436	2	192878532	rs13020688	G	A	0.0562696	0.0122617	4.60764	4.07e-06	14666	23
genus.Bifidobacterium.id.436	1	207003374	rs12022129	G	A	0.0619356	0.0138937	4.46528	8e-06	14776	24
genus.Bifidobacterium.id.436	2	189805784	rs62181700	G	A	-0.0624643	0.0131205	-4.73668	2.17e-06	14774	24
genus.Bifidobacterium.id.436	4	1517826	rs55888705	A	G	0.0546319	0.0121139	4.50395	6.67e-06	14777	24
genus.Bifidobacterium.id.436	22	18354272	rs5746486	T	C	-0.0536216	0.0120801	-4.43991	9e-06	14778	24
genus.Bifidobacterium.id.436	5	142793467	rs73797465	T	G	-0.0953566	0.0209236	-4.59241	4.38e-06	14666	23
genus.Bifidobacterium.id.436	2	137074850	rs12465599	A	G	0.0535787	0.0118217	4.51718	6.27e-06	14778	24
genus.Bifidobacterium.id.436	2	135344994	rs842356	G	A	0.0730449	0.0164531	4.45192	8.51e-06	14666	23
genus.Bilophila.id.3170	6	20505628	rs116261629	G	C	0.128112	0.0261358	4.92071	8.62e-07	11276	19
genus.Bilophila.id.3170	9	4940871	rs1571225	C	T	0.0826826	0.0170621	4.86878	1.12e-06	12854	24
genus.Bilophila.id.3170	20	61980991	rs3827020	C	T	0.0766479	0.0160642	4.77593	1.79e-06	12628	21
genus.Bilophila.id.3170	1	103299921	rs1241171	G	A	-0.0692654	0.0150148	-4.59924	4.24e-06	12856	24
genus.Bilophila.id.3170	7	138583840	rs7802841	C	A	0.0670097	0.0137701	4.77811	1.77e-06	12856	24
genus.Bilophila.id.3170	14	67640571	rs8013541	A	T	-0.0571991	0.0125673	-4.5457	5.48e-06	12856	24
genus.Bilophila.id.3170	3	194419531	rs6793291	C	A	0.112729	0.0241633	4.66321	3.11e-06	11051	20
genus.Bilophila.id.3170	7	123174986	rs1917709	A	T	0.118509	0.026742	4.48273	7.37e-06	10886	19
genus.Bilophila.id.3170	15	50011554	rs542415	T	C	-0.0613623	0.0133436	-4.57733	4.71e-06	12777	23
genus.Bilophila.id.3170	8	109990939	rs72676854	T	C	0.123209	0.026882	4.5401	5.62e-06	11616	19
genus.Bilophila.id.3170	18	3765773	rs4798126	G	A	0.073288	0.016799	4.48927	7.15e-06	12777	23
genus.Bilophila.id.3170	12	100786847	rs1969927	G	A	0.0564589	0.0126935	4.43818	9.07e-06	12777	23
genus.Bilophila.id.3170	8	90878338	rs60178956	G	A	-0.0624818	0.0141485	-4.46369	8.06e-06	12777	23
genus.Bilophila.id.3170	7	47211732	rs2728491	G	T	-0.0627416	0.0139456	-4.51497	6.33e-06	12856	24
genus.Bilophila.id.3170	7	9510367	rs2713349	A	T	0.0617228	0.0140174	4.44887	8.63e-06	12853	24
genus.Bilophila.id.3170	17	9121579	rs9899990	A	G	-0.102702	0.0233878	-4.43831	9.07e-06	12088	22
genus.Bilophila.id.3170	13	102402685	rs11069458	T	C	-0.0680947	0.015503	-4.47293	7.72e-06	12856	24
genus.Blautia.id.1992	16	77238810	rs11149971	C	T	0.117605	0.02339	4.88404	1.04e-06	16255	20
genus.Blautia.id.1992	17	16895873	rs12453000	C	T	0.0625335	0.0129987	4.84578	1.26e-06	17815	23
genus.Blautia.id.1992	1	175757311	rs115043014	G	A	-0.206605	0.043992	-4.55712	5.19e-06	4902	8
genus.Blautia.id.1992	7	124210039	rs67794373	C	T	0.0601709	0.0123443	4.89163	1e-06	18158	23
genus.Blautia.id.1992	7	68396262	rs117001700	T	C	0.196414	0.0441122	4.44378	8.84e-06	4965	6
genus.Blautia.id.1992	19	1043103	rs72973581	A	G	0.125169	0.0265408	4.78157	1.74e-06	12764	12
genus.Blautia.id.1992	19	13420917	rs4926264	T	C	0.0826207	0.0178239	4.56051	5.1e-06	18276	24
genus.Blautia.id.1992	9	1866537	rs7860714	A	G	-0.0502178	0.0109853	-4.60668	4.09e-06	18162	23
genus.Blautia.id.1992	11	87805911	rs682885	A	G	-0.0493376	0.0107359	-4.58727	4.49e-06	18274	24
genus.Blautia.id.1992	1	219117743	rs2788271	T	G	-0.0575596	0.0133492	-4.48876	7.16e-06	18276	24
genus.Blautia.id.1992	14	78062644	rs113271346	C	T	0.0782682	0.0172116	4.49818	6.85e-06	17465	23
genus.Blautia.id.1992	6	74605806	rs3005511	A	G	0.0501085	0.0110768	4.51983	6.19e-06	18276	24
genus.Blautia.id.1992	6	9298640	rs16892041	T	C	-0.0622605	0.0141804	-4.44424	8.82e-06	18276	24
genus.Butyricicoccus.id.2055	2	153453410	rs56221232	T	C	0.0828027	0.0167401	4.94487	7.62e-07	17133	24
genus.Butyricicoccus.id.2055	4	7460153	rs2017189	G	T	-0.0506956	0.011024	-4.61811	3.87e-06	17133	24
genus.Butyricicoccus.id.2055	13	100213990	rs7322368	T	C	0.0815733	0.0183167	4.54407	5.52e-06	17134	24
genus.Butyricicoccus.id.2055	18	22899113	rs75238760	T	A	0.0619423	0.0139942	4.49995	6.8e-06	17022	23
genus.Butyricicoccus.id.2055	13	27018240	rs12585793	T	C	-0.262206	0.0564729	-4.53385	5.79e-06	3135	7
genus.Butyricicoccus.id.2055	7	157688150	rs62478070	T	G	0.224039	0.0494959	4.5286	5.94e-06	4007	8
genus.Butyricicoccus.id.2055	10	126908208	rs4962426	G	T	0.0614216	0.0135979	4.48228	7.38e-06	16889	23
genus.Butyricicoccus.id.2055	2	191304149	rs10084203	A	G	0.0549699	0.0123563	4.45001	8.59e-06	17135	24
genus.Butyricicoccus.id.2055	1	67379595	rs12034718	A	G	0.0701199	0.0158214	4.42651	9.58e-06	16237	22
genus.Butyricimonas.id.945	21	16550389	rs113054641	G	A	-0.144881	0.0274574	-5.22549	1.74e-07	9949	22
genus.Butyricimonas.id.945	5	159867647	rs62390301	T	C	-0.0872983	0.0174893	-4.95006	7.42e-07	10634	23
genus.Butyricimonas.id.945	10	72711156	rs7083431	A	C	0.0703539	0.0144439	4.91552	8.85e-07	10737	24
genus.Butyricimonas.id.945	5	62119947	rs2642760	G	C	0.0713357	0.0145396	4.92167	8.58e-07	10634	23
genus.Butyricimonas.id.945	3	127468661	rs782080	T	A	0.0653488	0.0137973	4.73102	2.23e-06	10733	24
genus.Butyricimonas.id.945	16	22172866	rs1862649	G	A	0.113124	0.0248176	4.57498	4.76e-06	10123	22
genus.Butyricimonas.id.945	12	129438771	rs12304031	G	A	-0.086278	0.0196846	-4.50298	6.7e-06	10658	23
genus.Butyricimonas.id.945	19	51465096	rs1701950	G	C	-0.105056	0.0241047	-4.47394	7.68e-06	9875	20
genus.Butyricimonas.id.945	2	83093264	rs71428626	G	T	-0.133188	0.0289905	-4.57316	4.8e-06	9776	20
genus.Butyricimonas.id.945	3	78740009	rs78453362	A	G	-0.14948	0.0327073	-4.60838	4.06e-06	8207	16
genus.Butyricimonas.id.945	5	997217	rs326049	C	G	0.0759694	0.0167617	4.46025	8.19e-06	10557	22
genus.Butyricimonas.id.945	19	49162501	rs62130338	G	A	-0.0732608	0.0158324	-4.61674	3.9e-06	10557	22
genus.Butyricimonas.id.945	8	4834406	rs9657374	C	T	0.0680719	0.0148172	4.58668	4.5e-06	10737	24
genus.Butyricimonas.id.945	18	34091618	rs12458763	A	C	0.122037	0.0269587	4.51384	6.37e-06	10383	22
genus.Butyricimonas.id.945	15	80528373	rs2114713	G	T	0.062721	0.0138998	4.49746	6.88e-06	10734	24
genus.Butyricimonas.id.945	1	45082825	rs270727	G	C	-0.0694173	0.0150795	-4.54934	5.38e-06	10634	23
genus.Butyricimonas.id.945	10	72443070	rs72814525	A	G	0.0664154	0.0149766	4.4587	8.25e-06	10736	24
genus.Butyricimonas.id.945	11	56664962	rs11228830	A	G	0.135265	0.0298411	4.50776	6.55e-06	8974	18
genus.Butyrivibrio.id.1993	14	76065563	rs72723662	C	T	0.224078	0.0449336	4.93875	7.86e-07	3073	17
genus.Butyrivibrio.id.1993	1	235580646	rs7412979	C	G	0.186779	0.0389112	4.78549	1.71e-06	3480	20
genus.Butyrivibrio.id.1993	6	111780705	rs7752361	A	G	-0.11923	0.0239975	-4.94305	7.69e-07	3481	20
genus.Butyrivibrio.id.1993	13	27292666	rs4537857	T	C	-0.12459	0.0260992	-4.77446	1.8e-06	3482	20
genus.Butyrivibrio.id.1993	7	150596929	rs11761679	T	C	0.154775	0.0321539	4.73391	2.2e-06	3482	20
genus.Butyrivibrio.id.1993	17	20575697	rs16941336	C	T	0.127488	0.0267936	4.80704	1.53e-06	3482	20
genus.Butyrivibrio.id.1993	18	10267733	rs77356209	T	C	0.216874	0.0483299	4.50414	6.66e-06	3379	19
genus.Butyrivibrio.id.1993	14	34150977	rs74622183	A	G	-0.201027	0.0428204	-4.71163	2.46e-06	3478	20
genus.Butyrivibrio.id.1993	6	21960091	rs7763512	G	A	0.119846	0.0253367	4.66365	3.11e-06	3259	19
genus.Butyrivibrio.id.1993	10	22587900	rs142855850	A	G	0.205013	0.0457138	4.49813	6.86e-06	3234	18
genus.Butyrivibrio.id.1993	6	53939724	rs9349693	A	G	0.117973	0.0259861	4.54286	5.55e-06	3482	20
genus.Butyrivibrio.id.1993	20	811507	rs486484	A	G	-0.108349	0.0240008	-4.50585	6.61e-06	3456	19
genus.Butyrivibrio.id.1993	5	128976021	rs17163238	G	A	0.140987	0.0309117	4.54429	5.51e-06	3482	20
genus.Butyrivibrio.id.1993	3	54288503	rs4928024	A	G	-0.17471	0.0389333	-4.46025	8.19e-06	3481	20
genus.Butyrivibrio.id.1993	6	148403405	rs1007475	G	T	0.118065	0.0261271	4.46725	7.92e-06	3482	20
genus.Butyrivibrio.id.1993	9	119693164	rs16934069	T	C	-0.133784	0.0299444	-4.4433	8.86e-06	3482	20
genus.CandidatusSoleaferrea.id.11350	1	224688107	rs4294381	T	C	0.112197	0.023186	4.82954	1.37e-06	6145	23
genus.CandidatusSoleaferrea.id.11350	8	138638199	rs10090365	A	G	-0.0834413	0.0180989	-4.60257	4.17e-06	6145	23
genus.CandidatusSoleaferrea.id.11350	3	137945192	rs4678258	T	C	0.0986136	0.0215646	4.54354	5.53e-06	6101	22
genus.CandidatusSoleaferrea.id.11350	8	123882833	rs10108780	A	G	-0.092834	0.0199807	-4.6309	3.64e-06	5999	22
genus.CandidatusSoleaferrea.id.11350	10	82879688	rs386526	C	G	0.0818459	0.0180086	4.4565	8.33e-06	6144	23
genus.CandidatusSoleaferrea.id.11350	7	352368	rs36155147	C	T	0.104966	0.0240995	4.54817	5.41e-06	5958	21
genus.CandidatusSoleaferrea.id.11350	5	172758774	rs6881988	G	C	-0.0819131	0.018185	-4.43449	9.23e-06	6140	23
genus.CandidatusSoleaferrea.id.11350	6	109376647	rs11153159	G	C	-0.12805	0.0285446	-4.59081	4.42e-06	6101	22
genus.CandidatusSoleaferrea.id.11350	9	10611282	rs10809135	T	C	0.0834858	0.0182426	4.54584	5.47e-06	5999	22
genus.CandidatusSoleaferrea.id.11350	2	19885907	rs9973954	A	G	0.0892075	0.0195401	4.52823	5.95e-06	6145	23
genus.CandidatusSoleaferrea.id.11350	12	115352769	rs6489992	A	G	-0.0840437	0.0187031	-4.46821	7.89e-06	6142	23
genus.CandidatusSoleaferrea.id.11350	15	62394540	rs6494306	A	G	-0.0969304	0.0214221	-4.53353	5.8e-06	6145	23
genus.CandidatusSoleaferrea.id.11350	4	52935445	rs12500231	A	T	0.0813853	0.0182696	4.47402	7.68e-06	6145	23
genus.CandidatusSoleaferrea.id.11350	14	76403542	rs7400877	T	C	-0.0951085	0.0212799	-4.43297	9.29e-06	6145	23
genus.CandidatusSoleaferrea.id.11350	3	190349049	rs2193878	T	A	0.228255	0.0509241	4.42927	9.46e-06	3088	11
genus.CandidatusSoleaferrea.id.11350	19	47991441	rs830149	C	G	0.184647	0.0397237	4.42636	9.58e-06	5065	20
genus.Catenibacterium.id.2153	1	240118443	rs12404911	C	T	0.140717	0.0304142	4.68505	2.8e-06	3239	17
genus.Catenibacterium.id.2153	4	122282768	rs77285108	G	A	-0.161826	0.0353447	-4.6317	3.63e-06	3210	16
genus.Catenibacterium.id.2153	7	57364320	rs73128290	A	G	0.129726	0.0284563	4.59663	4.29e-06	3239	17
genus.Catenibacterium.id.2153	6	159485742	rs212393	G	A	-0.135254	0.0286209	-4.63181	3.62e-06	3239	17
genus.Catenibacterium.id.2153	6	105089665	rs7742829	C	T	0.11411	0.0251099	4.54068	5.61e-06	3239	17
genus.ChristensenellaceaeR.7group.id.11283	19	34076956	rs999354	T	A	0.0580248	0.0117185	4.96117	7.01e-07	16324	24
genus.ChristensenellaceaeR.7group.id.11283	10	126448374	rs78521377	C	T	0.124992	0.0274797	4.5407	5.61e-06	12605	16
genus.ChristensenellaceaeR.7group.id.11283	7	118096925	rs62467127	C	T	0.114108	0.0251983	4.65412	3.25e-06	12719	19
genus.ChristensenellaceaeR.7group.id.11283	18	67555560	rs17081797	A	G	-0.0904325	0.0204253	-4.6487	3.34e-06	16324	24
genus.ChristensenellaceaeR.7group.id.11283	19	49279227	rs62132810	A	G	-0.0828853	0.0179623	-4.53844	5.67e-06	15066	20
genus.ChristensenellaceaeR.7group.id.11283	19	35883736	rs60954665	T	G	0.049815	0.0110787	4.48972	7.13e-06	16324	24
genus.ChristensenellaceaeR.7group.id.11283	4	156131004	rs10461257	A	G	-0.0551969	0.0122069	-4.50919	6.51e-06	15987	23
genus.ChristensenellaceaeR.7group.id.11283	5	29352420	rs79150079	C	A	0.121547	0.0270977	4.43012	9.42e-06	11994	16
genus.ChristensenellaceaeR.7group.id.11283	2	230943099	rs62190261	A	C	0.0958394	0.0214723	4.4462	8.74e-06	15274	21
genus.ChristensenellaceaeR.7group.id.11283	9	83043376	rs892686	A	G	0.0514099	0.011136	4.61302	3.97e-06	16325	24
genus.ChristensenellaceaeR.7group.id.11283	18	1779609	rs73952017	C	T	-0.0862164	0.0194354	-4.45326	8.46e-06	15274	21
genus.Clostridiumsensustricto1.id.1873	6	165722832	rs550843	T	C	-0.0783246	0.0169209	-4.74836	2.05e-06	14102	24
genus.Clostridiumsensustricto1.id.1873	10	43270264	rs2795528	G	A	-0.184315	0.0392204	-4.69087	2.72e-06	6366	9
genus.Clostridiumsensustricto1.id.1873	1	3041519	rs2817172	C	T	0.058139	0.0124492	4.68743	2.77e-06	13658	23
genus.Clostridiumsensustricto1.id.1873	5	84997131	rs115807074	A	G	-0.22736	0.0492575	-4.59551	4.32e-06	4229	6
genus.Clostridiumsensustricto1.id.1873	12	43485015	rs116847295	C	T	0.110021	0.0246032	4.58311	4.58e-06	12910	21
genus.Clostridiumsensustricto1.id.1873	9	136710881	rs12341505	G	A	0.0810718	0.0180121	4.5724	4.82e-06	14118	24
genus.Clostridiumsensustricto1.id.1873	1	83252771	rs11586026	A	T	0.110967	0.0250498	4.44352	8.85e-06	13095	21
genus.Clostridiumsensustricto1.id.1873	1	155676492	rs11264403	G	A	-0.139062	0.0334454	-4.47183	7.76e-06	7285	10
genus.Clostridiumsensustricto1.id.1873	3	111482845	rs12490337	C	G	-0.0616879	0.0137581	-4.47913	7.49e-06	14121	24
genus.Collinsella.id.815	13	68610061	rs9541268	C	A	0.09597	0.0197312	4.91686	8.79e-07	12914	20
genus.Collinsella.id.815	17	47529492	rs2671662	C	G	-0.0567751	0.011945	-4.73225	2.22e-06	14334	23
genus.Collinsella.id.815	2	195739311	rs73052258	G	A	0.0930178	0.0202658	4.78431	1.72e-06	14334	23
genus.Collinsella.id.815	21	29355467	rs2103510	G	A	0.0786551	0.0168217	4.71436	2.42e-06	14334	23
genus.Collinsella.id.815	4	149818294	rs75672793	A	G	-0.108908	0.0240522	-4.52167	6.14e-06	12601	19
genus.Collinsella.id.815	11	107123199	rs10890671	T	C	-0.0537401	0.0118848	-4.50874	6.52e-06	14334	23
genus.Collinsella.id.815	16	77283458	rs12921100	A	T	0.0563759	0.0127019	4.45922	8.23e-06	14334	23
genus.Collinsella.id.815	15	50026113	rs59414781	C	G	0.0668866	0.0149773	4.43641	9.15e-06	14334	23
genus.Collinsella.id.815	19	31879555	rs62102630	A	G	-0.0696299	0.0153325	-4.45716	8.31e-06	14334	23
genus.Collinsella.id.815	7	24465024	rs62448871	C	A	-0.0540309	0.0120324	-4.5004	6.78e-06	14334	23
genus.Collinsella.id.815	19	31760841	rs1496626	T	C	-0.0722307	0.01616	-4.50043	6.78e-06	14334	23
genus.Collinsella.id.815	19	56526640	rs149807560	C	A	-0.104264	0.0235841	-4.49071	7.1e-06	13473	21
genus.Collinsella.id.815	10	8589813	rs11597285	G	T	-0.0537947	0.0120548	-4.43108	9.38e-06	14334	23
genus.Coprobacter.id.949	1	88233128	rs305411	A	G	0.129218	0.0264518	4.88986	1.01e-06	6777	23
genus.Coprobacter.id.949	3	46483717	rs3828477	G	T	-0.091218	0.019569	-4.67851	2.89e-06	6798	23
genus.Coprobacter.id.949	4	34852443	rs55672356	T	A	-0.193354	0.0413815	-4.68964	2.74e-06	4903	18
genus.Coprobacter.id.949	11	103549974	rs143662916	C	T	0.253264	0.0540141	4.66591	3.07e-06	3083	10
genus.Coprobacter.id.949	6	97234939	rs213863	C	T	-0.0887412	0.0188377	-4.72083	2.35e-06	6798	23
genus.Coprobacter.id.949	6	4714797	rs72821405	T	C	-0.147365	0.0319978	-4.5752	4.76e-06	6177	20
genus.Coprobacter.id.949	12	98289796	rs11532348	C	T	-0.103931	0.0226826	-4.53678	5.71e-06	6364	21
genus.Coprobacter.id.949	2	137223458	rs12996055	A	C	0.0921817	0.0209405	4.46315	8.08e-06	6570	21
genus.Coprobacter.id.949	9	137784868	rs12684609	T	C	0.100827	0.0220366	4.52283	6.1e-06	6364	21
genus.Coprobacter.id.949	15	91166608	rs5011652	G	C	0.0899597	0.020001	4.54435	5.51e-06	6783	23
genus.Coprobacter.id.949	2	32242452	rs74919520	G	A	0.125703	0.0276296	4.53489	5.76e-06	6387	22
genus.Coprobacter.id.949	4	96389240	rs28402691	T	C	0.110695	0.0251199	4.42697	9.56e-06	6387	22
genus.Coprobacter.id.949	20	57574851	rs189356	G	A	0.0781125	0.0171916	4.51731	6.26e-06	6763	22
genus.Coprobacter.id.949	4	3852385	rs76001613	C	G	0.21591	0.0493019	4.43691	9.13e-06	3385	10
genus.Coprococcus1.id.11301	20	4319420	rs4277593	G	A	-0.0585649	0.0109914	-5.30291	1.14e-07	16651	23
genus.Coprococcus1.id.11301	4	174468316	rs56405618	A	G	-0.08963	0.0186508	-4.80186	1.57e-06	16379	23
genus.Coprococcus1.id.11301	1	95424321	rs74101919	T	C	-0.0718989	0.0144651	-4.88526	1.03e-06	16732	24
genus.Coprococcus1.id.11301	1	30400301	rs1010560	C	A	0.0580232	0.0122722	4.75759	1.96e-06	16723	24
genus.Coprococcus1.id.11301	11	134622282	rs73031725	T	C	0.167591	0.0355224	4.75554	1.98e-06	7206	7
genus.Coprococcus1.id.11301	2	22079770	rs1519491	T	C	0.0499197	0.0113558	4.44103	8.95e-06	16733	24
genus.Coprococcus1.id.11301	6	72529277	rs1576241	A	G	-0.0510343	0.0109535	-4.64942	3.33e-06	16729	24
genus.Coprococcus1.id.11301	3	165693143	rs73167075	T	C	0.0573137	0.0127573	4.45046	8.57e-06	16733	24
genus.Coprococcus1.id.11301	11	124554061	rs12794898	G	T	0.0903299	0.0197212	4.56837	4.92e-06	15186	21
genus.Coprococcus1.id.11301	10	15913820	rs946513	C	T	0.205899	0.0460018	4.44921	8.62e-06	4310	6
genus.Coprococcus1.id.11301	6	150288094	rs1762123	C	T	-0.0891532	0.0198554	-4.46479	8.01e-06	16724	24
genus.Coprococcus1.id.11301	7	132556835	rs7784490	C	G	-0.0518543	0.0113136	-4.58443	4.55e-06	16733	24
genus.Coprococcus1.id.11301	14	29898456	rs12886051	G	C	-0.0521782	0.0118051	-4.46498	8.01e-06	16633	23
genus.Coprococcus1.id.11301	19	2600717	rs2907920	A	G	0.0561173	0.0126824	4.47466	7.65e-06	16040	21
genus.Coprococcus2.id.11302	20	49266770	rs59936925	A	T	0.117085	0.0233995	4.90431	9.38e-07	10931	22
genus.Coprococcus2.id.11302	1	112139008	rs6677933	C	T	-0.0804405	0.0164216	-4.85813	1.19e-06	11483	24
genus.Coprococcus2.id.11302	14	86833255	rs1958519	T	A	0.0665288	0.0138558	4.80123	1.58e-06	11009	23
genus.Coprococcus2.id.11302	4	131125786	rs72680320	T	C	-0.0649382	0.013919	-4.72767	2.27e-06	11009	23
genus.Coprococcus2.id.11302	9	25554068	rs2482516	C	T	0.0754415	0.0164619	4.57672	4.72e-06	11483	24
genus.Coprococcus2.id.11302	10	129715759	rs35890118	A	G	-0.066536	0.0147661	-4.45834	8.26e-06	11478	24
genus.Coprococcus2.id.11302	9	16806694	rs10121347	C	G	0.0925805	0.0219459	4.45693	8.31e-06	11457	23
genus.Coprococcus2.id.11302	1	4210455	rs9426473	A	G	0.0727361	0.0161662	4.51583	6.31e-06	11486	24
genus.Coprococcus2.id.11302	5	33114638	rs6894272	T	C	-0.113458	0.0253003	-4.42753	9.53e-06	11001	22
genus.Coprococcus2.id.11302	3	180544880	rs12634070	T	C	0.0736486	0.0164921	4.41823	9.95e-06	11457	23
genus.Coprococcus2.id.11302	1	223688236	rs61823518	A	C	-0.0955381	0.0215724	-4.50356	6.68e-06	10980	22
genus.Coprococcus2.id.11302	5	34794789	rs10070053	A	G	0.0594312	0.0135375	4.47478	7.65e-06	11473	24
genus.Coprococcus3.id.11303	19	40032132	rs8100692	T	C	0.0577411	0.0113476	5.06128	4.16e-07	15829	24
genus.Coprococcus3.id.11303	8	4128340	rs62481985	G	C	-0.0582385	0.0115052	-5.06077	4.18e-07	15472	23
genus.Coprococcus3.id.11303	22	21331556	rs178271	T	C	0.145257	0.0294239	4.94003	7.81e-07	10794	13
genus.Coprococcus3.id.11303	2	240727657	rs13394391	C	T	-0.0709302	0.0150918	-4.73384	2.2e-06	15834	24
genus.Coprococcus3.id.11303	17	26104511	rs11080344	C	T	0.0516921	0.0113054	4.57392	4.79e-06	15835	24
genus.Coprococcus3.id.11303	1	149998497	rs7521171	G	A	-0.0596434	0.0129279	-4.59524	4.32e-06	15472	23
genus.Coprococcus3.id.11303	8	4234021	rs34731438	T	G	-0.0626607	0.0137305	-4.47314	7.71e-06	15829	24
genus.Coprococcus3.id.11303	17	76343961	rs11077359	T	C	-0.0645443	0.0148833	-4.42518	9.64e-06	15378	22
genus.Coprococcus3.id.11303	8	8540070	rs6994742	C	T	0.0551306	0.0123929	4.46961	7.84e-06	15834	24
genus.Coprococcus3.id.11303	7	76357726	rs13247359	G	A	0.051211	0.0113031	4.48399	7.33e-06	15833	24
genus.Coprococcus3.id.11303	14	99141751	rs4575475	G	A	0.0619514	0.0137787	4.49239	7.04e-06	15154	23
genus.Coprococcus3.id.11303	9	13799809	rs10810043	A	G	0.0515518	0.0115923	4.43344	9.27e-06	15833	24
genus.DefluviitaleaceaeUCG011.id.11287	3	72207794	rs4677103	A	G	0.0977912	0.0197263	4.89976	9.6e-07	7983	22
genus.DefluviitaleaceaeUCG011.id.11287	4	147414743	rs72731813	C	T	-0.147383	0.0293796	-5.0538	4.33e-07	7767	20
genus.DefluviitaleaceaeUCG011.id.11287	9	8786663	rs112893842	T	C	0.11381	0.0232806	4.81865	1.45e-06	8183	23
genus.DefluviitaleaceaeUCG011.id.11287	1	85205632	rs9725395	A	G	-0.13834	0.029554	-4.63793	3.52e-06	8011	22
genus.DefluviitaleaceaeUCG011.id.11287	21	41811003	rs55658617	T	C	0.174369	0.0362226	4.73851	2.15e-06	6663	16
genus.DefluviitaleaceaeUCG011.id.11287	22	24804081	rs9608282	T	G	0.142939	0.0299793	4.70647	2.52e-06	7716	20
genus.DefluviitaleaceaeUCG011.id.11287	7	79734541	rs28696126	A	T	-0.106503	0.0238473	-4.5053	6.63e-06	7811	21
genus.DefluviitaleaceaeUCG011.id.11287	1	118723685	rs1582238	T	C	0.0805036	0.0167257	4.8024	1.57e-06	7983	22
genus.DefluviitaleaceaeUCG011.id.11287	1	118782748	rs12122999	G	T	-0.0827292	0.0181154	-4.57222	4.83e-06	7811	21
genus.DefluviitaleaceaeUCG011.id.11287	10	66407366	rs4344384	G	T	0.0715978	0.0156309	4.57194	4.83e-06	8180	23
genus.DefluviitaleaceaeUCG011.id.11287	4	120741726	rs2892880	G	A	0.0817755	0.0181686	4.49896	6.83e-06	8182	23
genus.Desulfovibrio.id.3173	14	97116904	rs11160353	T	A	-0.0691756	0.0147285	-4.69218	2.7e-06	9234	24
genus.Desulfovibrio.id.3173	8	105462047	rs2853179	C	T	0.0811971	0.0174234	4.71439	2.42e-06	8949	23
genus.Desulfovibrio.id.3173	2	198089911	rs16863365	A	G	0.109402	0.0226964	4.77529	1.79e-06	8776	22
genus.Desulfovibrio.id.3173	1	68664315	rs12031543	T	C	-0.127185	0.0281887	-4.50789	6.55e-06	8855	22
genus.Desulfovibrio.id.3173	3	67478973	rs13066142	G	A	0.119141	0.0250891	4.62276	3.79e-06	9241	24
genus.Desulfovibrio.id.3173	14	90986846	rs1294544	A	C	0.0688782	0.0153635	4.47126	7.78e-06	9241	24
genus.Desulfovibrio.id.3173	13	64264446	rs2590913	G	A	0.154496	0.0339396	4.50446	6.65e-06	7225	15
genus.Desulfovibrio.id.3173	10	130170270	rs2032031	A	G	-0.0654931	0.0148681	-4.43651	9.14e-06	9241	24
genus.Desulfovibrio.id.3173	8	57972916	rs72647089	T	G	-0.106594	0.0239337	-4.45736	8.3e-06	8985	23
genus.Desulfovibrio.id.3173	5	52653978	rs7729080	C	A	-0.070287	0.0157691	-4.41807	9.96e-06	9241	24
genus.Desulfovibrio.id.3173	18	13447995	rs4797774	G	A	0.212582	0.0470044	4.53934	5.64e-06	3476	8
genus.Desulfovibrio.id.3173	5	139410687	rs6580353	T	C	0.0770979	0.0169735	4.56738	4.94e-06	9241	24
genus.Dialister.id.2183	8	138295725	rs11166701	G	A	-0.0655301	0.013186	-5.00773	5.51e-07	11720	23
genus.Dialister.id.2183	11	10967286	rs517089	T	A	0.076227	0.0170411	4.55914	5.14e-06	11988	24
genus.Dialister.id.2183	10	23199653	rs4747450	C	A	0.0668509	0.0147685	4.5322	5.84e-06	11987	24
genus.Dialister.id.2183	16	9336862	rs2314294	T	C	0.0865932	0.0193719	4.46308	8.08e-06	11339	22
genus.Dialister.id.2183	11	92267129	rs4753063	G	A	-0.0596297	0.0130052	-4.57088	4.86e-06	11989	24
genus.Dialister.id.2183	7	150890034	rs2435610	A	C	0.0647131	0.0143314	4.52877	5.93e-06	11984	24
genus.Dialister.id.2183	4	23294359	rs10938938	G	A	-0.0773514	0.0170915	-4.48269	7.37e-06	11401	23
genus.Dialister.id.2183	14	102458052	rs10138457	T	C	-0.113054	0.0261933	-4.46839	7.88e-06	10968	21
genus.Dialister.id.2183	15	32955095	rs11071887	T	C	0.0662403	0.0146315	4.52944	5.91e-06	11989	24
genus.Dialister.id.2183	3	45809449	rs764177	C	A	-0.0601454	0.0135366	-4.42582	9.61e-06	11988	24
genus.Dialister.id.2183	9	25447080	rs76680460	G	A	-0.161296	0.0364332	-4.4601	8.19e-06	7176	13
genus.Dialister.id.2183	1	172809633	rs75416973	A	G	0.0727223	0.016451	4.42914	9.46e-06	11402	23
genus.Dorea.id.1997	8	127905865	rs13279148	G	A	0.0715309	0.0150878	4.72931	2.25e-06	17605	24
genus.Dorea.id.1997	8	15768657	rs62503162	A	G	-0.0974091	0.0194379	-4.94883	7.47e-07	16210	21
genus.Dorea.id.1997	8	13165357	rs78772518	A	C	0.13826	0.0283609	4.64625	3.38e-06	10858	14
genus.Dorea.id.1997	6	116078810	rs12216169	T	A	0.0881722	0.0193683	4.55131	5.33e-06	16086	20
genus.Dorea.id.1997	6	25078050	rs73729431	C	T	-0.13745	0.0299983	-4.65966	3.17e-06	9596	13
genus.Dorea.id.1997	17	70733523	rs4793307	C	T	0.0574165	0.0122472	4.61102	4.01e-06	17600	24
genus.Dorea.id.1997	16	81803497	rs11150408	T	G	0.0488254	0.0109063	4.49194	7.06e-06	17215	23
genus.Dorea.id.1997	3	6826520	rs345219	T	G	-0.0497368	0.0112621	-4.44472	8.8e-06	17215	23
genus.Dorea.id.1997	9	106815466	rs62583469	T	A	-0.0634136	0.0142227	-4.53446	5.78e-06	16819	23
genus.Dorea.id.1997	6	74605806	rs3005511	A	G	0.0516127	0.0112852	4.55306	5.29e-06	17610	24
genus.Dorea.id.1997	4	60992340	rs1899291	C	T	0.0697217	0.0150285	4.58376	4.57e-06	17609	24
genus.Dorea.id.1997	11	8729057	rs3752849	G	A	0.163846	0.036608	4.4739	7.68e-06	5322	11
genus.Dorea.id.1997	7	154978183	rs12537781	T	C	-0.055544	0.0125223	-4.43631	9.15e-06	17608	24
genus.Eggerthella.id.819	2	45453805	rs3851328	T	G	-0.107774	0.0236527	-4.60243	4.18e-06	5147	22
genus.Eggerthella.id.819	7	38335954	rs2240838	A	G	0.0980582	0.0197653	4.95156	7.36e-07	5147	22
genus.Eggerthella.id.819	21	29778032	rs2223081	G	A	0.102572	0.0221108	4.61723	3.89e-06	5147	22
genus.Eggerthella.id.819	1	9136139	rs112205261	T	C	-0.188618	0.0403613	-4.64832	3.35e-06	5036	21
genus.Eggerthella.id.819	17	17098213	rs4985746	G	A	0.110522	0.0247653	4.53668	5.71e-06	4906	21
genus.Eggerthella.id.819	11	102461599	rs1784446	G	A	0.0907728	0.0198096	4.55529	5.23e-06	5147	22
genus.Eggerthella.id.819	20	55647869	rs76663501	C	T	0.175349	0.0378576	4.57222	4.83e-06	4814	19
genus.Eggerthella.id.819	2	141337454	rs6430926	C	T	0.0879736	0.0197127	4.45546	8.37e-06	5147	22
genus.Eggerthella.id.819	4	70483957	rs2877457	G	A	-0.093486	0.0210208	-4.43925	9.03e-06	5083	21
genus.Eggerthella.id.819	3	20807454	rs13070736	A	C	-0.121331	0.0272024	-4.47562	7.62e-06	5147	22
genus.Eggerthella.id.819	15	65691324	rs67490567	T	C	0.108495	0.0245457	4.44129	8.94e-06	5083	21
genus.Eisenbergiella.id.11304	8	50822676	rs3812426	G	A	0.106447	0.0224159	4.69114	2.72e-06	5583	23
genus.Eisenbergiella.id.11304	15	53375201	rs1508033	A	C	0.091546	0.0195787	4.6557	3.23e-06	5580	23
genus.Eisenbergiella.id.11304	11	124764527	rs12278566	T	A	-0.121065	0.0251658	-4.79215	1.65e-06	5582	23
genus.Eisenbergiella.id.11304	15	36178565	rs2683098	C	T	0.107319	0.022515	4.7307	2.24e-06	5582	23
genus.Eisenbergiella.id.11304	17	53367641	rs11079158	T	C	0.100627	0.022546	4.48334	7.35e-06	5582	23
genus.Eisenbergiella.id.11304	8	55330814	rs13258851	A	G	0.137001	0.0302124	4.47207	7.75e-06	5583	23
genus.Eisenbergiella.id.11304	2	19973210	rs12710729	C	A	0.0893384	0.0199069	4.42057	9.84e-06	5583	23
genus.Eisenbergiella.id.11304	10	109417101	rs12257723	A	C	-0.0952742	0.0211569	-4.44349	8.85e-06	5582	23
genus.Eisenbergiella.id.11304	21	21610254	rs4462860	G	A	0.0939071	0.0201104	4.60311	4.16e-06	5460	22
genus.Eisenbergiella.id.11304	11	24001840	rs11027642	C	T	0.129006	0.0284844	4.56823	4.92e-06	5583	23
genus.Eisenbergiella.id.11304	4	189060431	rs11938607	T	C	0.0978125	0.0216636	4.45942	8.22e-06	5583	23
genus.Eisenbergiella.id.11304	3	111419486	rs1553971	T	G	0.120965	0.0263054	4.55381	5.27e-06	5583	23
genus.Enterorhabdus.id.820	4	127336602	rs11098863	T	A	-0.0966008	0.0162677	-5.92854	3.06e-09	7524	22
genus.Enterorhabdus.id.820	10	20280612	rs7923280	A	T	0.0860019	0.0169148	5.01736	5.24e-07	7524	22
genus.Enterorhabdus.id.820	2	19611953	rs114731706	T	G	0.182308	0.0382298	4.73659	2.17e-06	5956	14
genus.Enterorhabdus.id.820	11	62174193	rs3017103	A	G	0.0980897	0.0208995	4.67494	2.94e-06	7524	22
genus.Enterorhabdus.id.820	12	69515102	rs73331712	T	C	0.26199	0.055123	4.57121	4.85e-06	3109	10
genus.Enterorhabdus.id.820	2	236439879	rs77655283	G	A	0.132988	0.0298306	4.53064	5.88e-06	7494	21
genus.Enterorhabdus.id.820	6	37567189	rs9470637	A	T	-0.0755513	0.0166263	-4.53736	5.7e-06	7524	22
genus.Enterorhabdus.id.820	19	35863028	rs424715	T	C	0.0818743	0.0174855	4.59112	4.41e-06	7524	22
genus.Enterorhabdus.id.820	8	113109756	rs10098492	T	C	0.132323	0.0293688	4.51254	6.41e-06	7361	21
genus.Enterorhabdus.id.820	7	89709883	rs2051957	C	T	0.0843291	0.0189864	4.44234	8.9e-06	7524	22
genus.Erysipelatoclostridium.id.11381	17	10177708	rs7221249	A	G	0.0839861	0.0142741	5.87185	4.31e-09	9781	24
genus.Erysipelatoclostridium.id.11381	1	42333631	rs710230	T	C	0.143381	0.0281514	4.98083	6.33e-07	9016	20
genus.Erysipelatoclostridium.id.11381	4	25446787	rs4697572	A	G	-0.0810636	0.0163308	-4.94554	7.59e-07	9779	24
genus.Erysipelatoclostridium.id.11381	11	121876913	rs58236560	G	T	-0.111157	0.0234426	-4.73774	2.16e-06	9368	22
genus.Erysipelatoclostridium.id.11381	9	90586043	rs622418	A	G	-0.0668051	0.0143224	-4.62859	3.68e-06	9783	24
genus.Erysipelatoclostridium.id.11381	5	77815056	rs17804233	T	C	-0.0662914	0.0144203	-4.58288	4.59e-06	9783	24
genus.Erysipelatoclostridium.id.11381	2	34595533	rs1434153	G	A	-0.0684526	0.0152443	-4.49821	6.85e-06	9662	23
genus.Erysipelatoclostridium.id.11381	5	34892042	rs340991	A	G	-0.0740482	0.0158891	-4.62481	3.75e-06	9781	24
genus.Erysipelatoclostridium.id.11381	8	38780606	rs6474512	A	C	0.067015	0.0143201	4.66976	3.02e-06	9783	24
genus.Erysipelatoclostridium.id.11381	13	46372065	rs9590927	G	A	-0.0646003	0.0143479	-4.51304	6.39e-06	9782	24
genus.Erysipelatoclostridium.id.11381	1	167818597	rs61806970	C	T	0.142548	0.0320688	4.43766	9.09e-06	8644	17
genus.Erysipelatoclostridium.id.11381	17	10151737	rs62060367	T	C	-0.0798013	0.0181358	-4.50295	6.7e-06	9662	23
genus.Erysipelatoclostridium.id.11381	19	55857777	rs45480394	T	G	-0.0687134	0.0151835	-4.47443	7.66e-06	9604	22
genus.Erysipelatoclostridium.id.11381	11	36871523	rs2901723	C	A	0.0641339	0.0144295	4.44487	8.79e-06	9662	23
genus.Erysipelatoclostridium.id.11381	17	71411325	rs34528142	C	G	-0.0875551	0.0195556	-4.52196	6.13e-06	9604	22
genus.Erysipelatoclostridium.id.11381	10	36394609	rs16936671	C	T	-0.0968026	0.0217883	-4.52488	6.04e-06	9488	23
genus.Erysipelatoclostridium.id.11381	6	24292185	rs3804326	A	G	0.14147	0.0336352	4.42038	9.85e-06	7028	18
genus.ErysipelotrichaceaeUCG003.id.11384	10	125628540	rs28568391	A	G	-0.0583911	0.0118741	-4.97815	6.42e-07	14544	23
genus.ErysipelotrichaceaeUCG003.id.11384	8	91660344	rs11994308	C	T	0.115417	0.0242503	4.83587	1.33e-06	13558	20
genus.ErysipelotrichaceaeUCG003.id.11384	15	86522244	rs76502207	T	C	0.144844	0.0289929	4.9784	6.41e-07	10740	15
genus.ErysipelotrichaceaeUCG003.id.11384	18	43072987	rs2302840	T	C	-0.0871966	0.017687	-4.84078	1.29e-06	14897	24
genus.ErysipelotrichaceaeUCG003.id.11384	18	46614602	rs10164067	T	G	-0.10326	0.0212405	-4.86738	1.13e-06	14427	23
genus.ErysipelotrichaceaeUCG003.id.11384	16	4076830	rs8053479	A	G	-0.0838212	0.0186509	-4.53231	5.83e-06	13813	21
genus.ErysipelotrichaceaeUCG003.id.11384	7	33684926	rs17798136	G	A	0.158818	0.0347674	4.65524	3.24e-06	7421	11
genus.ErysipelotrichaceaeUCG003.id.11384	19	57828980	rs11666127	A	G	-0.0719187	0.0161371	-4.46776	7.9e-06	13813	21
genus.ErysipelotrichaceaeUCG003.id.11384	6	24220160	rs62403464	T	C	-0.0731743	0.0156516	-4.64279	3.44e-06	14899	24
genus.ErysipelotrichaceaeUCG003.id.11384	4	113256737	rs59068084	T	G	0.0564772	0.0120224	4.66293	3.12e-06	14544	23
genus.ErysipelotrichaceaeUCG003.id.11384	7	20554814	rs73074432	C	T	0.072154	0.0164378	4.41739	9.99e-06	14217	23
genus.ErysipelotrichaceaeUCG003.id.11384	6	18213637	rs214586	T	C	-0.106455	0.024038	-4.45215	8.5e-06	13505	21
genus.ErysipelotrichaceaeUCG003.id.11384	11	7765096	rs4758231	G	T	-0.0551754	0.0122047	-4.50784	6.55e-06	14890	24
genus.ErysipelotrichaceaeUCG003.id.11384	16	80167277	rs74988980	G	A	-0.133141	0.0348574	-4.44861	8.64e-06	5944	9
genus.ErysipelotrichaceaeUCG003.id.11384	2	175403951	rs75949021	T	C	-0.169667	0.0374238	-4.63467	3.58e-06	6721	11
genus.ErysipelotrichaceaeUCG003.id.11384	5	32345671	rs6875357	C	T	0.165673	0.0353831	4.50312	6.7e-06	7034	14
genus.ErysipelotrichaceaeUCG003.id.11384	14	47935928	rs79396538	C	G	0.0848148	0.0191146	4.44881	8.63e-06	13750	22
genus.ErysipelotrichaceaeUCG003.id.11384	10	873148	rs12251396	A	G	-0.0705399	0.0158766	-4.42783	9.52e-06	14211	23
genus.Escherichia.Shigella.id.3504	7	31136897	rs2267739	G	C	0.115505	0.0237628	4.82151	1.42e-06	11853	23
genus.Escherichia.Shigella.id.3504	11	134774845	rs1154904	A	G	-0.0613376	0.0130644	-4.66827	3.04e-06	12002	24
genus.Escherichia.Shigella.id.3504	21	39324484	rs73208162	A	G	-0.119296	0.024839	-4.73469	2.19e-06	11073	20
genus.Escherichia.Shigella.id.3504	7	140678199	rs113513883	A	G	0.172283	0.038041	4.55346	5.28e-06	6280	9
genus.Escherichia.Shigella.id.3504	17	14173290	rs7502686	G	C	-0.136384	0.0302576	-4.5298	5.9e-06	9990	18
genus.Escherichia.Shigella.id.3504	2	236515155	rs57024273	T	C	0.0626172	0.0139919	4.42365	9.7e-06	11853	23
genus.Escherichia.Shigella.id.3504	13	23253392	rs113127095	A	G	0.151009	0.0323434	4.64912	3.33e-06	8433	15
genus.Escherichia.Shigella.id.3504	10	69394914	rs117092367	A	T	0.117362	0.0264533	4.42487	9.65e-06	10304	18
genus.Escherichia.Shigella.id.3504	16	3750623	rs112767262	T	C	0.0732963	0.0163589	4.45973	8.21e-06	11771	22
genus.Escherichia.Shigella.id.3504	3	3173016	rs11706043	T	A	0.075657	0.0164155	4.53092	5.87e-06	12001	24
genus.Escherichia.Shigella.id.3504	9	136179347	rs592299	T	C	-0.0592004	0.0129486	-4.57469	4.77e-06	11995	24
genus.Escherichia.Shigella.id.3504	7	128054100	rs4731451	G	A	-0.0609885	0.0135157	-4.47975	7.47e-06	12001	24
genus.Escherichia.Shigella.id.3504	16	77711641	rs35555519	C	G	0.101976	0.0222883	4.56803	4.92e-06	12002	24
genus.Escherichia.Shigella.id.3504	5	79863544	rs118526	C	A	-0.0594401	0.013598	-4.4653	8e-06	11853	23
genus.Escherichia.Shigella.id.3504	1	48961903	rs2798105	A	G	-0.100851	0.0222045	-4.45872	8.25e-06	11296	23
genus.Faecalibacterium.id.2057	12	83502773	rs12320842	C	G	0.094833	0.0163962	5.77777	7.57e-09	17638	23
genus.Faecalibacterium.id.2057	6	131587157	rs6910935	A	G	0.134864	0.0277032	4.82809	1.38e-06	12640	15
genus.Faecalibacterium.id.2057	14	64044097	rs1271565	C	T	-0.0576251	0.0119649	-4.8395	1.3e-06	17638	23
genus.Faecalibacterium.id.2057	16	6099863	rs75499067	C	T	0.227585	0.0465522	4.77868	1.76e-06	4526	7
genus.Faecalibacterium.id.2057	13	53567017	rs9536330	T	C	-0.048317	0.010797	-4.55126	5.33e-06	18082	24
genus.Faecalibacterium.id.2057	15	47404021	rs28376661	C	G	0.0504817	0.0109368	4.62955	3.66e-06	18087	24
genus.Faecalibacterium.id.2057	1	245267339	rs10927394	G	T	-0.232262	0.0512364	-4.49312	7.02e-06	3495	5
genus.Faecalibacterium.id.2057	2	37125235	rs114946999	C	T	-0.0861565	0.01896	-4.53738	5.7e-06	15673	20
genus.Faecalibacterium.id.2057	1	111036827	rs79656633	T	C	0.145631	0.0323019	4.46158	8.14e-06	9080	12
genus.Faecalibacterium.id.2057	10	128614990	rs61875484	C	G	0.0817953	0.018369	4.43563	9.18e-06	16718	21
genus.Faecalibacterium.id.2057	1	14201546	rs12753492	A	C	0.0641305	0.0149933	4.44467	8.8e-06	17525	22
genus.Faecalibacterium.id.2057	21	39027901	rs2835874	T	C	-0.0866356	0.0196496	-4.47773	7.54e-06	17567	23
genus.Faecalibacterium.id.2057	8	38593645	rs11776390	T	C	-0.078354	0.017183	-4.51283	6.4e-06	16718	21
genus.FamilyXIIIAD3011group.id.11293	3	3556826	rs9852893	C	G	0.0657834	0.0129056	5.07498	3.88e-07	14184	24
genus.FamilyXIIIAD3011group.id.11293	20	4618639	rs62200412	C	T	-0.0800851	0.0163834	-4.99769	5.8e-07	13661	22
genus.FamilyXIIIAD3011group.id.11293	1	240694163	rs16840310	A	G	-0.0608052	0.0122149	-4.96839	6.75e-07	14201	24
genus.FamilyXIIIAD3011group.id.11293	1	192019835	rs72730932	C	A	-0.0899559	0.0177107	-4.9645	6.89e-07	13102	21
genus.FamilyXIIIAD3011group.id.11293	15	58683697	rs16940167	C	T	0.0732552	0.0159898	4.6162	3.91e-06	14201	24
genus.FamilyXIIIAD3011group.id.11293	7	28603985	rs17156849	G	A	-0.112891	0.0245292	-4.60164	4.19e-06	13352	23
genus.FamilyXIIIAD3011group.id.11293	16	16006242	rs62029761	A	G	0.128753	0.0276002	4.61713	3.89e-06	9655	13
genus.FamilyXIIIAD3011group.id.11293	4	38917830	rs11736617	G	A	-0.0759493	0.0172101	-4.43941	9.02e-06	13778	23
genus.FamilyXIIIAD3011group.id.11293	12	18127597	rs12812672	T	C	-0.096065	0.020828	-4.70345	2.56e-06	13565	22
genus.FamilyXIIIAD3011group.id.11293	6	32695336	rs9276029	A	G	-0.0811384	0.0185669	-4.44164	8.93e-06	13566	22
genus.FamilyXIIIAD3011group.id.11293	15	40047706	rs12911842	A	T	-0.0811976	0.0183335	-4.4965	6.91e-06	14125	23
genus.FamilyXIIIAD3011group.id.11293	5	14159925	rs149302	T	C	-0.0645635	0.0143225	-4.4795	7.48e-06	14192	24
genus.FamilyXIIIAD3011group.id.11293	3	29811865	rs9837139	A	G	0.10752	0.0240482	4.44699	8.71e-06	13527	21
genus.FamilyXIIIAD3011group.id.11293	9	136678954	rs739451	C	T	0.0649589	0.0147534	4.46847	7.88e-06	14197	24
genus.FamilyXIIIAD3011group.id.11293	2	74195551	rs11126423	C	T	0.0904399	0.0196301	4.52949	5.91e-06	13735	23
genus.FamilyXIIIUCG001.id.11294	3	188224096	rs1426266	T	C	-0.0665521	0.0137151	-4.84765	1.25e-06	12751	23
genus.FamilyXIIIUCG001.id.11294	1	85228325	rs12049454	T	C	-0.0647298	0.0134065	-4.86001	1.17e-06	12748	23
genus.FamilyXIIIUCG001.id.11294	1	183503664	rs3842897	G	A	-0.112639	0.0242751	-4.55667	5.2e-06	12407	21
genus.FamilyXIIIUCG001.id.11294	15	25151194	rs116979587	T	A	-0.121679	0.0260821	-4.66767	3.05e-06	11989	20
genus.FamilyXIIIUCG001.id.11294	6	76598635	rs62414802	C	T	-0.0611904	0.013457	-4.59673	4.29e-06	12750	23
genus.FamilyXIIIUCG001.id.11294	21	45153079	rs2276529	C	G	-0.0759406	0.0165099	-4.55031	5.36e-06	12748	23
genus.FamilyXIIIUCG001.id.11294	17	33761027	rs112362903	A	G	-0.149047	0.0333271	-4.46848	7.88e-06	8579	12
genus.FamilyXIIIUCG001.id.11294	17	78223817	rs8076666	A	G	0.088655	0.0198094	4.46469	8.02e-06	12265	21
genus.FamilyXIIIUCG001.id.11294	11	94681786	rs7119679	G	A	-0.0809085	0.0174782	-4.63759	3.52e-06	12445	22
genus.FamilyXIIIUCG001.id.11294	3	45479090	rs76463770	A	G	0.19313	0.0419866	4.62341	3.77e-06	5651	10
genus.Flavonifractor.id.2059	1	77887835	rs12030302	A	G	-0.0692276	0.0137467	-5.00424	5.61e-07	10805	24
genus.Flavonifractor.id.2059	10	32381186	rs806808	T	C	0.0667272	0.0136557	4.85901	1.18e-06	10801	24
genus.Flavonifractor.id.2059	11	44849689	rs34066017	A	G	0.0764294	0.0159789	4.80848	1.52e-06	10705	23
genus.Flavonifractor.id.2059	1	237351354	rs11811696	T	C	-0.116063	0.0241012	-4.74613	2.07e-06	10221	23
genus.Flavonifractor.id.2059	1	77569489	rs4949766	T	C	-0.0687466	0.0151661	-4.57212	4.83e-06	10805	24
genus.Flavonifractor.id.2059	16	6696929	rs11642826	G	C	0.14686	0.0325191	4.50463	6.65e-06	8151	16
genus.Flavonifractor.id.2059	5	168218403	rs114873521	C	T	-0.130067	0.0294087	-4.48991	7.13e-06	9156	18
genus.Flavonifractor.id.2059	2	50201547	rs6761463	G	C	-0.083392	0.0184596	-4.46229	8.11e-06	10805	24
genus.Flavonifractor.id.2059	16	96987	rs798674	G	C	0.0637125	0.0141608	4.49301	7.02e-06	10583	23
genus.Flavonifractor.id.2059	1	102287083	rs12038887	C	G	0.0942719	0.0211646	4.43118	9.37e-06	10583	23
genus.Fusicatenibacter.id.11305	1	24927625	rs4378146	A	C	-0.0616691	0.0125259	-4.95577	7.2e-07	17384	24
genus.Fusicatenibacter.id.11305	5	29595000	rs62353480	A	G	-0.0701397	0.0145589	-4.80241	1.57e-06	16119	21
genus.Fusicatenibacter.id.11305	3	64252803	rs704418	T	C	0.0739124	0.0151073	4.94095	7.77e-07	16626	23
genus.Fusicatenibacter.id.11305	8	15360718	rs2132128	G	A	-0.0771914	0.0160344	-4.87705	1.08e-06	17370	24
genus.Fusicatenibacter.id.11305	18	10370596	rs206581	A	G	-0.0568339	0.0127894	-4.44092	8.96e-06	17384	24
genus.Fusicatenibacter.id.11305	2	226649570	rs62187631	T	C	-0.0710571	0.015924	-4.58475	4.55e-06	16522	22
genus.Fusicatenibacter.id.11305	10	112177119	rs2025938	G	A	-0.0967298	0.0205426	-4.67162	2.99e-06	15626	21
genus.Fusicatenibacter.id.11305	10	125464544	rs7069626	T	C	0.0509014	0.0111381	4.54798	5.42e-06	17384	24
genus.Fusicatenibacter.id.11305	10	120447429	rs3303	T	C	-0.0953657	0.020407	-4.61458	3.94e-06	16877	22
genus.Fusicatenibacter.id.11305	9	130371107	rs2039204	T	A	-0.0497414	0.0107941	-4.61443	3.94e-06	17383	24
genus.Fusicatenibacter.id.11305	15	88353215	rs8028026	A	G	-0.0792146	0.0180505	-4.4635	8.06e-06	16522	22
genus.Fusicatenibacter.id.11305	17	70721782	rs1864685	A	C	-0.0494799	0.0108105	-4.5664	4.96e-06	17374	24
genus.Fusicatenibacter.id.11305	2	5532793	rs792108	T	C	-0.0508345	0.0113843	-4.4523	8.5e-06	16978	23
genus.Fusicatenibacter.id.11305	7	148856720	rs60254196	A	G	-0.0492427	0.0109365	-4.546	5.47e-06	16978	23
genus.Fusicatenibacter.id.11305	17	70697344	rs9905659	G	A	-0.061617	0.0136576	-4.48446	7.31e-06	17384	24
genus.Fusicatenibacter.id.11305	16	73821805	rs8063430	T	C	-0.104026	0.022217	-4.56779	4.93e-06	15552	21
genus.Fusicatenibacter.id.11305	20	25257001	rs6515626	G	A	0.141575	0.0313559	4.48514	7.29e-06	7796	12
genus.Fusicatenibacter.id.11305	21	42681392	rs10439674	A	G	-0.0572129	0.0130007	-4.47378	7.68e-06	17381	24
genus.Fusicatenibacter.id.11305	20	55937366	rs167879	C	T	-0.0659543	0.0148763	-4.53106	5.87e-06	16542	22
genus.Fusicatenibacter.id.11305	12	58658311	rs73103914	A	G	-0.0597324	0.0134458	-4.45741	8.3e-06	17384	24
genus.Gordonibacter.id.821	3	187450354	rs76287110	A	T	-0.242965	0.0466177	-5.23222	1.67e-07	3483	17
genus.Gordonibacter.id.821	12	29024534	rs7294633	C	T	0.12867	0.0249946	5.09772	3.44e-07	3723	19
genus.Gordonibacter.id.821	17	10148653	rs7220558	A	T	0.116884	0.0234834	4.96968	6.71e-07	3723	19
genus.Gordonibacter.id.821	7	47144505	rs71545975	A	G	-0.153972	0.0338918	-4.49249	7.04e-06	3556	17
genus.Gordonibacter.id.821	4	8142607	rs35042269	C	A	-0.180293	0.0403296	-4.4623	8.11e-06	3595	18
genus.Gordonibacter.id.821	4	136768501	rs72714787	C	A	0.181405	0.0377102	4.82093	1.43e-06	3723	19
genus.Gordonibacter.id.821	7	136937189	rs322296	G	A	0.17869	0.037722	4.61013	4.02e-06	3595	18
genus.Gordonibacter.id.821	1	83136096	rs72939513	A	G	-0.21399	0.0490592	-4.46567	7.98e-06	3435	17
genus.Gordonibacter.id.821	1	210628449	rs3765837	T	G	-0.190729	0.0433608	-4.48861	7.17e-06	3556	17
genus.Gordonibacter.id.821	2	30158494	rs13412653	A	C	0.107597	0.0239228	4.44939	8.61e-06	3723	19
genus.Gordonibacter.id.821	7	129433205	rs117347059	G	C	-0.128261	0.0285123	-4.43594	9.17e-06	3684	18
genus.Gordonibacter.id.821	17	52957210	rs16955299	G	A	-0.196423	0.0433538	-4.51371	6.37e-06	3572	17
genus.Gordonibacter.id.821	9	88787144	rs4596722	A	G	0.102908	0.0231571	4.43855	9.06e-06	3723	19
genus.Gordonibacter.id.821	7	18970607	rs768830	G	A	0.149852	0.0333315	4.47182	7.76e-06	3723	19
genus.Gordonibacter.id.821	12	131024079	rs61934597	C	T	-0.172495	0.0388567	-4.45558	8.37e-06	3684	18
genus.Haemophilus.id.3698	6	129224488	rs12191680	C	G	0.106544	0.0200323	5.25639	1.47e-07	9115	24
genus.Haemophilus.id.3698	6	55448491	rs9382510	C	T	-0.093521	0.0172649	-5.3881	7.12e-08	9117	24
genus.Haemophilus.id.3698	13	36104947	rs9574096	A	T	-0.0736375	0.0155227	-4.73596	2.18e-06	9118	24
genus.Haemophilus.id.3698	10	94306385	rs76022354	C	T	0.244638	0.0505504	4.77131	1.83e-06	3618	9
genus.Haemophilus.id.3698	16	48742489	rs111582866	G	A	-0.124265	0.026016	-4.84385	1.27e-06	8370	22
genus.Haemophilus.id.3698	17	64535013	rs9895850	T	C	-0.192957	0.0416755	-4.73968	2.14e-06	4592	12
genus.Haemophilus.id.3698	12	115493337	rs35509	G	A	0.128249	0.0268779	4.75246	2.01e-06	8430	20
genus.Haemophilus.id.3698	9	105650242	rs78909003	T	C	-0.246256	0.0503924	-4.79004	1.67e-06	3559	8
genus.Haemophilus.id.3698	6	8350917	rs9328464	T	C	0.0723095	0.0148799	4.8218	1.42e-06	9119	24
genus.Haemophilus.id.3698	22	26891808	rs4822728	T	C	0.0705861	0.0151388	4.64033	3.48e-06	9119	24
genus.Haemophilus.id.3698	11	9951672	rs10840326	C	G	-0.0677384	0.0151463	-4.48285	7.37e-06	8888	23
genus.Haemophilus.id.3698	13	85114550	rs12876183	T	A	0.0749201	0.016711	4.42543	9.62e-06	9110	24
genus.Haemophilus.id.3698	9	78752170	rs10781340	G	A	0.0948915	0.0203221	4.59523	4.32e-06	9037	23
genus.Haemophilus.id.3698	7	24360361	rs56310940	G	C	-0.108393	0.0247052	-4.48673	7.23e-06	9119	24
genus.Holdemanella.id.11393	6	163603171	rs761624	C	G	0.0959801	0.0179537	5.26819	1.38e-07	7706	24
genus.Holdemanella.id.11393	6	4148609	rs607782	T	C	-0.0854214	0.0172515	-4.95604	7.19e-07	7456	23
genus.Holdemanella.id.11393	10	4494630	rs75764681	T	C	-0.283103	0.0598999	-4.75929	1.94e-06	3003	7
genus.Holdemanella.id.11393	19	15020095	rs73011279	T	C	-0.0961669	0.0199336	-4.83071	1.36e-06	7456	23
genus.Holdemanella.id.11393	9	105004835	rs4541991	T	C	-0.0927334	0.0194435	-4.74346	2.1e-06	7657	23
genus.Holdemanella.id.11393	7	14728950	rs1830029	C	G	-0.0954096	0.021093	-4.55068	5.35e-06	7456	23
genus.Holdemanella.id.11393	4	71000791	rs12513188	G	A	0.0903906	0.0195276	4.57977	4.65e-06	7700	24
genus.Holdemanella.id.11393	10	125021315	rs12415649	G	C	0.0839384	0.0190567	4.46842	7.88e-06	7662	23
genus.Holdemanella.id.11393	1	65153340	rs1926302	G	A	-0.107972	0.0231421	-4.47894	7.5e-06	7702	24
genus.Holdemanella.id.11393	13	50932063	rs17586763	T	C	-0.227285	0.0510135	-4.47282	7.72e-06	3817	8
genus.Holdemanella.id.11393	19	43851935	rs8113760	G	A	0.078999	0.01734	4.58116	4.62e-06	7456	23
genus.Holdemanella.id.11393	8	138623633	rs34187114	C	A	-0.104505	0.022601	-4.5592	5.13e-06	7704	24
genus.Holdemanella.id.11393	3	85392882	rs35228298	G	A	0.0934832	0.0202886	4.48479	7.3e-06	7456	23
genus.Holdemanella.id.11393	19	7668225	rs62113381	T	C	-0.105447	0.0232029	-4.54327	5.54e-06	7310	22
genus.Holdemania.id.2157	11	18768068	rs1867876	T	C	0.0842919	0.0162192	5.14059	2.74e-07	9109	23
genus.Holdemania.id.2157	6	105737322	rs9500080	C	T	0.0926764	0.0178886	5.06495	4.09e-07	9106	23
genus.Holdemania.id.2157	20	3839754	rs6133067	T	C	0.0910829	0.0178561	5.01992	5.17e-07	8863	21
genus.Holdemania.id.2157	12	39589195	rs150096134	T	A	0.162139	0.0332089	4.71835	2.38e-06	6906	18
genus.Holdemania.id.2157	14	102553414	rs41438744	C	G	-0.12487	0.027013	-4.71272	2.44e-06	8839	22
genus.Holdemania.id.2157	5	77388406	rs77293403	A	G	0.164556	0.0341775	4.77752	1.77e-06	7585	15
genus.Holdemania.id.2157	10	129908282	rs80149660	C	T	-0.232987	0.0519183	-4.52491	6.04e-06	3283	10
genus.Holdemania.id.2157	13	81685543	rs116500994	G	T	-0.13755	0.0293386	-4.72118	2.34e-06	8432	20
genus.Holdemania.id.2157	17	76443497	rs55888180	C	G	0.128671	0.0282795	4.53023	5.89e-06	8464	20
genus.Holdemania.id.2157	5	106209093	rs4146507	C	T	0.079488	0.0177002	4.48681	7.23e-06	9108	23
genus.Holdemania.id.2157	15	93110222	rs111745969	A	G	0.120677	0.0265781	4.62713	3.71e-06	8233	18
genus.Holdemania.id.2157	8	123973840	rs113593397	A	G	-0.128935	0.0282526	-4.43152	9.36e-06	8296	18
genus.Holdemania.id.2157	10	115332413	rs10885477	T	C	-0.135137	0.0301894	-4.44972	8.6e-06	8690	20
genus.Holdemania.id.2157	13	70856516	rs9529719	T	C	0.074038	0.0160494	4.52757	5.97e-06	9107	23
genus.Holdemania.id.2157	3	60615680	rs967319	T	C	0.0788638	0.0176744	4.4552	8.38e-06	9108	23
genus.Holdemania.id.2157	7	38292857	rs12701617	A	G	-0.0660617	0.0149427	-4.42783	9.52e-06	9106	23
genus.Holdemania.id.2157	7	63323145	rs73139538	G	A	-0.148594	0.0327469	-4.47138	7.77e-06	8095	17
genus.Holdemania.id.2157	17	26789271	rs11080063	G	A	-0.0665238	0.0149837	-4.50399	6.67e-06	9103	23
genus.Howardella.id.2000	11	77901287	rs901099	T	G	-0.12718	0.0250924	-4.97489	6.53e-07	3647	19
genus.Howardella.id.2000	18	43206985	rs1484873	A	G	-0.227831	0.046335	-4.70336	2.56e-06	3608	17
genus.Howardella.id.2000	7	133154356	rs17167098	G	A	-0.169366	0.0352068	-4.86872	1.12e-06	3586	18
genus.Howardella.id.2000	4	169178315	rs609430	T	G	-0.112045	0.0239328	-4.64842	3.34e-06	3798	20
genus.Howardella.id.2000	7	93527414	rs36081916	T	C	-0.18123	0.0402987	-4.57773	4.7e-06	3216	16
genus.Howardella.id.2000	17	17253288	rs12452946	A	G	-0.105833	0.0228941	-4.62182	3.8e-06	3800	20
genus.Howardella.id.2000	1	72972799	rs61771805	A	T	-0.136779	0.0296811	-4.60996	4.03e-06	3612	19
genus.Howardella.id.2000	18	60125134	rs672217	G	A	0.164146	0.0349993	4.63761	3.52e-06	3611	19
genus.Howardella.id.2000	2	218819396	rs3791893	A	G	0.147035	0.034023	4.42832	9.5e-06	3795	20
genus.Howardella.id.2000	15	98476920	rs10048062	C	T	-0.147352	0.0336531	-4.44996	8.59e-06	3800	20
genus.Howardella.id.2000	14	95452797	rs2154047	C	A	-0.192557	0.0420093	-4.41781	9.97e-06	3623	18
genus.Hungatella.id.11306	4	166058998	rs13128780	T	C	-0.149725	0.0312777	-4.78034	1.75e-06	3999	21
genus.Hungatella.id.11306	15	89577376	rs72759041	G	T	-0.126025	0.0282242	-4.61873	3.86e-06	3910	20
genus.Hungatella.id.11306	5	58424440	rs10044993	C	A	0.139547	0.0316748	4.46341	8.07e-06	4209	22
genus.Hungatella.id.11306	8	14853525	rs13249325	T	G	-0.100023	0.0225883	-4.42394	9.69e-06	4209	22
genus.Hungatella.id.11306	14	95973619	rs17092615	G	A	0.152235	0.0337867	4.48252	7.38e-06	4009	21
genus.Intestinibacter.id.11345	4	14324623	rs10805326	G	A	0.0775151	0.0139665	5.51212	3.55e-08	12303	23
genus.Intestinibacter.id.11345	15	92446683	rs4327025	G	A	-0.0810346	0.0154397	-5.23574	1.64e-07	12303	23
genus.Intestinibacter.id.11345	11	125663184	rs478972	T	C	-0.142681	0.0297116	-4.77246	1.82e-06	10333	17
genus.Intestinibacter.id.11345	5	159686256	rs6875660	C	T	0.0890455	0.0193905	4.6669	3.06e-06	12293	23
genus.Intestinibacter.id.11345	9	21502923	rs16938435	T	C	-0.112189	0.0235439	-4.77456	1.8e-06	12303	23
genus.Intestinibacter.id.11345	20	61325223	rs6062862	A	G	0.0924508	0.0204658	4.50364	6.68e-06	12189	21
genus.Intestinibacter.id.11345	16	5993076	rs118030283	G	A	-0.151829	0.0324471	-4.69436	2.67e-06	8830	13
genus.Intestinibacter.id.11345	12	97928437	rs11109097	C	T	0.0624272	0.0138539	4.54495	5.49e-06	11886	22
genus.Intestinibacter.id.11345	6	10303945	rs9348442	C	T	0.099082	0.0221625	4.51743	6.26e-06	12303	23
genus.Intestinibacter.id.11345	5	148846426	rs447950	A	G	0.0628342	0.0136652	4.53949	5.64e-06	12303	23
genus.Intestinibacter.id.11345	6	170918194	rs62430350	T	C	0.151096	0.0351476	4.49854	6.84e-06	7650	14
genus.Intestinibacter.id.11345	4	179361262	rs2702387	A	G	0.0608559	0.0132145	4.59828	4.26e-06	12291	23
genus.Intestinibacter.id.11345	3	70657785	rs68093214	C	T	0.0662258	0.0149877	4.43382	9.26e-06	11886	22
genus.Intestinibacter.id.11345	11	127703160	rs2098844	C	T	-0.0575295	0.0128416	-4.50021	6.79e-06	12291	23
genus.Intestinibacter.id.11345	2	20054971	rs893394	G	A	0.0583322	0.0130729	4.46922	7.85e-06	11886	22
genus.Intestinimonas.id.2062	10	13124513	rs11258178	A	G	0.0660742	0.0134139	4.96187	6.98e-07	11766	23
genus.Intestinimonas.id.2062	11	94364293	rs12226153	A	G	-0.151142	0.0306922	-5.0217	5.12e-07	9023	15
genus.Intestinimonas.id.2062	16	58818770	rs4784055	T	C	-0.175324	0.038599	-4.91856	8.72e-07	3193	9
genus.Intestinimonas.id.2062	2	6514088	rs716604	A	G	0.0818068	0.0165992	4.922	8.57e-07	12090	24
genus.Intestinimonas.id.2062	16	85327902	rs2930225	G	T	0.0729524	0.0152948	4.83281	1.35e-06	12003	23
genus.Intestinimonas.id.2062	3	10611142	rs62240188	G	A	0.130074	0.0267179	4.73384	2.2e-06	10252	17
genus.Intestinimonas.id.2062	5	17209391	rs2731794	C	T	0.120632	0.0257529	4.76194	1.92e-06	11079	20
genus.Intestinimonas.id.2062	15	93819735	rs7170984	T	C	-0.0658116	0.0140767	-4.67195	2.98e-06	12090	24
genus.Intestinimonas.id.2062	7	66890843	rs10262702	T	C	0.0918017	0.0194885	4.74738	2.06e-06	11766	23
genus.Intestinimonas.id.2062	1	43767569	rs12566247	T	A	0.0637084	0.0135355	4.735	2.19e-06	12076	24
genus.Intestinimonas.id.2062	7	22007303	rs1859797	G	A	0.060368	0.0131793	4.60512	4.12e-06	11766	23
genus.Intestinimonas.id.2062	3	17187915	rs11928843	G	A	-0.0607331	0.0132035	-4.60095	4.21e-06	11766	23
genus.Intestinimonas.id.2062	8	3763540	rs17067892	C	T	0.107194	0.0250013	4.51341	6.38e-06	11544	23
genus.Intestinimonas.id.2062	2	140898088	rs72982915	C	T	0.183158	0.0402743	4.56853	4.91e-06	5591	13
genus.Intestinimonas.id.2062	4	114608814	rs994794	G	C	-0.141905	0.0315074	-4.4846	7.31e-06	9250	17
genus.Intestinimonas.id.2062	20	6218922	rs4113676	A	C	-0.218507	0.0490152	-4.48138	7.42e-06	3170	9
genus.Intestinimonas.id.2062	6	155737906	rs62427239	C	A	0.162658	0.0367647	4.43042	9.41e-06	6385	13
genus.Intestinimonas.id.2062	3	150620956	rs2276760	A	G	-0.0685233	0.0152546	-4.46949	7.84e-06	12081	24
genus.Intestinimonas.id.2062	6	67200802	rs6934519	C	T	0.0692373	0.0151154	4.45044	8.57e-06	12089	24
genus.Intestinimonas.id.2062	13	23343542	rs1000888	C	G	-0.0585038	0.013219	-4.42347	9.71e-06	12090	24
genus.Lachnoclostridium.id.11308	20	19300846	rs6112314	A	C	-0.0561715	0.0108174	-5.16285	2.43e-07	17842	23
genus.Lachnoclostridium.id.11308	3	177470032	rs62285313	A	G	0.0864203	0.0181565	4.80042	1.58e-06	16991	22
genus.Lachnoclostridium.id.11308	17	13816159	rs78068103	A	G	0.0886199	0.0194248	4.62952	3.67e-06	17477	23
genus.Lachnoclostridium.id.11308	3	23037786	rs615997	T	C	0.0511752	0.0106491	4.75074	2.03e-06	17911	24
genus.Lachnoclostridium.id.11308	12	28169306	rs61915992	A	T	0.0803876	0.0172209	4.69449	2.67e-06	16773	22
genus.Lachnoclostridium.id.11308	18	1053252	rs789029	C	T	-0.0641289	0.0137974	-4.6246	3.75e-06	17922	24
genus.Lachnoclostridium.id.11308	1	185091351	rs12566975	T	C	-0.0468097	0.0105787	-4.42662	9.57e-06	17921	24
genus.Lachnoclostridium.id.11308	8	59370320	rs4738679	G	A	-0.0520267	0.011404	-4.5907	4.42e-06	17921	24
genus.Lachnoclostridium.id.11308	3	66725825	rs1031599	G	T	-0.078627	0.0175644	-4.5156	6.31e-06	17398	23
genus.Lachnoclostridium.id.11308	17	46694541	rs72829893	G	T	0.117472	0.0268103	4.5418	5.58e-06	12404	15
genus.Lachnoclostridium.id.11308	4	38694566	rs3821998	C	A	-0.0864066	0.0192519	-4.50235	6.72e-06	17920	24
genus.Lachnoclostridium.id.11308	18	19743455	rs2385421	A	G	0.0746186	0.0180734	4.48956	7.14e-06	17903	24
genus.Lachnoclostridium.id.11308	2	167244051	rs1528479	G	A	-0.0497798	0.0111919	-4.4251	9.64e-06	17477	23
genus.Lachnoclostridium.id.11308	12	102046595	rs1997204	T	C	-0.108075	0.0242022	-4.52742	5.97e-06	14138	17
genus.Lachnoclostridium.id.11308	16	27217620	rs62028349	G	C	0.0469989	0.0105971	4.43586	9.17e-06	17922	24
genus.Lachnospira.id.2004	5	176802250	rs13157098	A	G	-0.0768058	0.0155312	-4.99144	5.99e-07	15947	22
genus.Lachnospira.id.2004	11	25962890	rs4923324	G	A	-0.0617321	0.0133387	-4.71342	2.44e-06	16490	24
genus.Lachnospira.id.2004	2	57701660	rs56791201	T	C	0.051823	0.0110697	4.67579	2.93e-06	16486	24
genus.Lachnospira.id.2004	6	6893668	rs2326833	C	G	-0.078495	0.017109	-4.58241	4.6e-06	15632	22
genus.Lachnospira.id.2004	3	186445436	rs4686798	T	C	0.0531826	0.0113747	4.68945	2.74e-06	16497	24
genus.Lachnospira.id.2004	4	111995627	rs159484	G	A	0.0794668	0.0176999	4.50376	6.68e-06	16487	24
genus.Lachnospira.id.2004	12	91006514	rs2520509	A	G	0.0519063	0.011578	4.48131	7.42e-06	16500	24
genus.LachnospiraceaeFCS020group.id.11314	19	2571232	rs7249113	G	A	0.0679483	0.0133496	5.08271	3.72e-07	13534	22
genus.LachnospiraceaeFCS020group.id.11314	1	35328576	rs12078956	C	G	0.106101	0.0222904	4.73838	2.15e-06	13101	21
genus.LachnospiraceaeFCS020group.id.11314	16	23631307	rs369444	C	G	0.125481	0.0259008	4.6609	3.15e-06	12465	21
genus.LachnospiraceaeFCS020group.id.11314	2	53946431	rs72793667	A	G	-0.116881	0.0246589	-4.79408	1.63e-06	12396	19
genus.LachnospiraceaeFCS020group.id.11314	19	17865305	rs1363769	T	C	-0.200628	0.0449372	-4.80064	1.58e-06	3555	7
genus.LachnospiraceaeFCS020group.id.11314	8	121244406	rs10093861	G	A	-0.0568869	0.0121152	-4.667	3.06e-06	13772	24
genus.LachnospiraceaeFCS020group.id.11314	13	40419314	rs9788306	C	T	-0.062804	0.0130744	-4.82698	1.39e-06	13772	24
genus.LachnospiraceaeFCS020group.id.11314	2	53523566	rs62140927	C	T	0.0613709	0.0131055	4.7182	2.38e-06	13771	24
genus.LachnospiraceaeFCS020group.id.11314	5	109403564	rs113859143	G	C	-0.108906	0.0242055	-4.70373	2.55e-06	13238	23
genus.LachnospiraceaeFCS020group.id.11314	1	118425334	rs9919338	G	C	-0.0553339	0.0120621	-4.56874	4.91e-06	13768	24
genus.LachnospiraceaeFCS020group.id.11314	11	3248876	rs35035870	T	C	-0.190615	0.0414403	-4.69854	2.62e-06	5642	6
genus.LachnospiraceaeFCS020group.id.11314	3	165996415	rs2862811	T	C	0.0564927	0.0121736	4.61563	3.92e-06	13772	24
genus.LachnospiraceaeFCS020group.id.11314	10	44346094	rs1254846	G	A	0.105963	0.0232501	4.54108	5.6e-06	13172	22
genus.LachnospiraceaeFCS020group.id.11314	6	71966268	rs4452603	T	G	0.0604208	0.0135965	4.44033	8.98e-06	13487	22
genus.LachnospiraceaeFCS020group.id.11314	4	166588085	rs2322265	C	T	-0.0666305	0.0141577	-4.55623	5.21e-06	13772	24
genus.LachnospiraceaeFCS020group.id.11314	10	65563647	rs3999074	G	T	-0.0550587	0.0121847	-4.5078	6.55e-06	13772	24
genus.LachnospiraceaeFCS020group.id.11314	4	165786478	rs9308097	A	G	0.055381	0.0123659	4.47975	7.47e-06	13542	23
genus.LachnospiraceaeNC2004group.id.11316	20	5330700	rs6116753	G	A	0.0994748	0.0209139	4.67619	2.92e-06	6278	17
genus.LachnospiraceaeNC2004group.id.11316	5	149544722	rs3756315	A	G	-0.0883469	0.0188397	-4.6496	3.33e-06	6328	18
genus.LachnospiraceaeNC2004group.id.11316	1	234157721	rs12127733	G	A	0.115182	0.0246006	4.66369	3.11e-06	6226	17
genus.LachnospiraceaeNC2004group.id.11316	18	58229086	rs17067076	G	A	-0.154631	0.0352194	-4.5405	5.61e-06	4449	11
genus.LachnospiraceaeNC2004group.id.11316	9	122239986	rs1331592	C	G	0.0948806	0.0208369	4.55083	5.34e-06	6328	18
genus.LachnospiraceaeNC2004group.id.11316	9	29334137	rs1928659	T	C	0.102522	0.0226445	4.5204	6.17e-06	5516	16
genus.LachnospiraceaeNC2004group.id.11316	13	76829562	rs1929743	T	C	0.0837206	0.0190318	4.43859	9.06e-06	6330	18
genus.LachnospiraceaeNC2004group.id.11316	13	47512191	rs12863463	G	A	-0.156365	0.0345372	-4.52499	6.04e-06	5516	16
genus.LachnospiraceaeNC2004group.id.11316	17	21157406	rs117467633	T	C	-0.169687	0.0383169	-4.43674	9.13e-06	5077	13
genus.LachnospiraceaeNC2004group.id.11316	6	22725908	rs12208226	C	A	-0.154739	0.0340372	-4.42268	9.75e-06	5620	17
genus.LachnospiraceaeND3007group.id.11317	16	1100633	rs9932954	A	G	-0.0561864	0.0115984	-4.84773	1.25e-06	15222	23
genus.LachnospiraceaeND3007group.id.11317	4	7678735	rs13110238	C	G	-0.0636978	0.0142041	-4.58786	4.48e-06	15019	23
genus.LachnospiraceaeND3007group.id.11317	10	14137663	rs72776675	T	C	-0.0647067	0.014797	-4.44678	8.72e-06	15302	24
genus.LachnospiraceaeND3007group.id.11317	3	172950553	rs2861203	G	A	0.0572304	0.0127279	4.48273	7.37e-06	15305	24
genus.LachnospiraceaeNK4A136group.id.11319	11	3922055	rs12362320	G	C	0.0573168	0.0115466	4.93434	8.04e-07	16764	23
genus.LachnospiraceaeNK4A136group.id.11319	1	54578401	rs954878	A	G	-0.0520656	0.0109082	-4.77669	1.78e-06	17227	24
genus.LachnospiraceaeNK4A136group.id.11319	8	4842929	rs7832116	A	G	-0.0714756	0.0151703	-4.63492	3.57e-06	17219	24
genus.LachnospiraceaeNK4A136group.id.11319	3	190415145	rs7616165	G	T	-0.230542	0.0483465	-4.68689	2.77e-06	4094	8
genus.LachnospiraceaeNK4A136group.id.11319	3	161749981	rs76193507	A	G	-0.22973	0.0499776	-4.6756	2.93e-06	3578	5
genus.LachnospiraceaeNK4A136group.id.11319	17	35240097	rs11263806	A	G	-0.0524615	0.0116758	-4.56207	5.07e-06	17236	24
genus.LachnospiraceaeNK4A136group.id.11319	19	51256120	rs73044693	A	G	-0.10758	0.0229884	-4.63482	3.57e-06	12773	15
genus.LachnospiraceaeNK4A136group.id.11319	5	6116659	rs160061	A	G	0.0513831	0.0108094	4.74145	2.12e-06	17234	24
genus.LachnospiraceaeNK4A136group.id.11319	10	62175024	rs7073658	T	G	-0.0499621	0.0109693	-4.55378	5.27e-06	17236	24
genus.LachnospiraceaeNK4A136group.id.11319	14	100177681	rs68104925	T	C	-0.0549104	0.0115385	-4.7192	2.37e-06	17227	24
genus.LachnospiraceaeNK4A136group.id.11319	19	21806125	rs12611395	A	G	-0.0902532	0.0199652	-4.53245	5.83e-06	16486	23
genus.LachnospiraceaeNK4A136group.id.11319	17	30016653	rs2880566	T	C	0.0599578	0.0134693	4.54042	5.61e-06	17232	24
genus.LachnospiraceaeNK4A136group.id.11319	8	84735080	rs28540839	A	C	0.0508285	0.0110591	4.43184	9.34e-06	16764	23
genus.LachnospiraceaeNK4A136group.id.11319	5	90289997	rs59805249	T	C	0.0936162	0.0207982	4.4293	9.45e-06	15195	21
genus.LachnospiraceaeNK4A136group.id.11319	7	8497922	rs10952110	G	T	0.0487709	0.0109614	4.43797	9.08e-06	16764	23
genus.LachnospiraceaeNK4A136group.id.11319	3	55181375	rs4955932	T	C	-0.0492283	0.0109388	-4.49204	7.05e-06	17236	24
genus.LachnospiraceaeUCG001.id.11321	3	42568440	rs437876	T	C	0.0784637	0.0144768	5.38697	7.17e-08	10150	24
genus.LachnospiraceaeUCG001.id.11321	3	148269083	rs985416	C	T	0.0970258	0.0181807	5.25805	1.46e-07	9917	23
genus.LachnospiraceaeUCG001.id.11321	1	82384407	rs2050911	G	A	0.0751466	0.0153934	4.87169	1.11e-06	10148	24
genus.LachnospiraceaeUCG001.id.11321	9	7273249	rs10815577	C	G	-0.0683706	0.0143691	-4.7844	1.72e-06	10149	24
genus.LachnospiraceaeUCG001.id.11321	9	14477851	rs573933	T	C	-0.107898	0.0232346	-4.66374	3.11e-06	10150	24
genus.LachnospiraceaeUCG001.id.11321	1	53773248	rs78848836	A	G	-0.118868	0.0259753	-4.64616	3.38e-06	9506	20
genus.LachnospiraceaeUCG001.id.11321	6	145006780	rs9403580	C	T	0.107801	0.0229777	4.64097	3.47e-06	10095	23
genus.LachnospiraceaeUCG001.id.11321	17	36155074	rs7213933	T	A	-0.0816269	0.01838	-4.4395	9.02e-06	9961	23
genus.LachnospiraceaeUCG001.id.11321	19	13962924	rs8104225	A	G	0.0892098	0.0197665	4.46406	8.04e-06	9908	22
genus.LachnospiraceaeUCG001.id.11321	16	79092359	rs74034332	G	A	0.168045	0.0382637	4.64912	3.33e-06	6004	13
genus.LachnospiraceaeUCG001.id.11321	7	96965504	rs62496417	T	G	-0.0748504	0.0165681	-4.53084	5.88e-06	10150	24
genus.LachnospiraceaeUCG001.id.11321	12	56256262	rs2371284	T	C	-0.0761893	0.0170127	-4.47729	7.56e-06	9961	23
genus.LachnospiraceaeUCG001.id.11321	1	166199362	rs12131224	C	T	0.117095	0.02591	4.48189	7.4e-06	9676	21
genus.LachnospiraceaeUCG001.id.11321	14	21455973	rs4981345	T	C	-0.0681973	0.0149831	-4.52338	6.09e-06	9961	23
genus.LachnospiraceaeUCG001.id.11321	1	108102470	rs79476906	T	A	-0.087088	0.0197008	-4.45796	8.27e-06	9917	23
genus.LachnospiraceaeUCG001.id.11321	8	56839500	rs7341608	T	C	-0.0784757	0.0177648	-4.42868	9.48e-06	9917	23
genus.LachnospiraceaeUCG004.id.11324	1	240359089	rs12747809	G	A	-0.062197	0.0125685	-4.92013	8.65e-07	14464	24
genus.LachnospiraceaeUCG004.id.11324	2	49904589	rs2882478	G	A	-0.0577091	0.0118338	-4.8543	1.21e-06	14466	24
genus.LachnospiraceaeUCG004.id.11324	7	71303007	rs12673420	G	A	0.0554351	0.0118375	4.67214	2.98e-06	14463	24
genus.LachnospiraceaeUCG004.id.11324	6	81318836	rs2444793	C	T	-0.0542433	0.0118188	-4.57462	4.77e-06	14463	24
genus.LachnospiraceaeUCG004.id.11324	4	183247601	rs2726805	A	G	0.0548397	0.0120844	4.51593	6.3e-06	14466	24
genus.LachnospiraceaeUCG004.id.11324	3	70592215	rs11128180	A	G	0.0648288	0.0140126	4.58604	4.52e-06	14466	24
genus.LachnospiraceaeUCG004.id.11324	6	78609654	rs12202257	G	A	-0.0550876	0.0124186	-4.49282	7.03e-06	14448	24
genus.LachnospiraceaeUCG004.id.11324	14	40536481	rs12894272	A	G	0.0579792	0.0125229	4.59442	4.34e-06	14463	24
genus.LachnospiraceaeUCG004.id.11324	6	14817584	rs233486	A	G	-0.0799088	0.017766	-4.51658	6.28e-06	13710	23
genus.LachnospiraceaeUCG004.id.11324	12	24572337	rs35182105	A	G	-0.109724	0.024221	-4.57052	4.87e-06	13170	21
genus.LachnospiraceaeUCG004.id.11324	1	65990422	rs6656451	C	T	-0.05436	0.011947	-4.54217	5.57e-06	14458	24
genus.LachnospiraceaeUCG004.id.11324	1	105287469	rs12072562	T	C	0.133104	0.0303566	4.49146	7.07e-06	9176	15
genus.LachnospiraceaeUCG004.id.11324	13	51292902	rs2706242	G	C	-0.0901399	0.0199712	-4.42069	9.84e-06	14026	23
genus.LachnospiraceaeUCG004.id.11324	3	70324294	rs62256516	G	A	0.0592366	0.0132222	4.42055	9.85e-06	14026	23
genus.LachnospiraceaeUCG004.id.11324	3	154242406	rs7629954	A	G	0.108441	0.023825	4.53457	5.77e-06	12568	20
genus.LachnospiraceaeUCG008.id.11328	11	74391775	rs10793103	C	T	0.0974344	0.0181279	5.33894	9.35e-08	7014	19
genus.LachnospiraceaeUCG008.id.11328	3	100496680	rs9873555	G	C	-0.121162	0.0233467	-5.1643	2.41e-07	6577	18
genus.LachnospiraceaeUCG008.id.11328	2	168628871	rs13024781	T	C	-0.0798769	0.0168846	-4.72584	2.29e-06	7016	19
genus.LachnospiraceaeUCG008.id.11328	11	19572557	rs10741777	T	C	-0.0973842	0.0194791	-4.94316	7.69e-07	7014	19
genus.LachnospiraceaeUCG008.id.11328	16	84992314	rs955844	A	C	0.112064	0.0228369	4.77356	1.81e-06	6863	17
genus.LachnospiraceaeUCG008.id.11328	4	114220647	rs67078837	T	C	-0.0845848	0.0170693	-4.94328	7.68e-07	7016	19
genus.LachnospiraceaeUCG008.id.11328	11	74275056	rs10751237	A	C	-0.082075	0.0174377	-4.65945	3.17e-06	6930	18
genus.LachnospiraceaeUCG008.id.11328	2	228100140	rs62277846	C	T	0.102292	0.0212319	4.79972	1.59e-06	7016	19
genus.LachnospiraceaeUCG008.id.11328	1	90818872	rs10801803	G	A	-0.117029	0.0243085	-4.82496	1.4e-06	7017	19
genus.LachnospiraceaeUCG008.id.11328	12	129539818	rs61944774	A	G	0.179838	0.0393797	4.51468	6.34e-06	6000	14
genus.LachnospiraceaeUCG008.id.11328	15	31697284	rs75356640	G	A	0.136523	0.0303128	4.42083	9.83e-06	6423	16
genus.LachnospiraceaeUCG008.id.11328	11	74405061	rs11236216	T	C	0.083842	0.0176709	4.72076	2.35e-06	6930	18
genus.LachnospiraceaeUCG008.id.11328	8	23071054	rs57254474	G	A	0.0886511	0.0199045	4.49612	6.92e-06	7017	19
genus.LachnospiraceaeUCG008.id.11328	6	81214803	rs57091572	A	G	-0.110443	0.0235801	-4.68075	2.86e-06	6950	18
genus.LachnospiraceaeUCG010.id.11330	10	83848397	rs11192447	A	G	0.126592	0.024345	5.0386	4.69e-07	12695	22
genus.LachnospiraceaeUCG010.id.11330	21	44079875	rs9981767	A	C	0.0655062	0.0131994	4.89235	9.96e-07	12816	23
genus.LachnospiraceaeUCG010.id.11330	14	29872341	rs74315802	G	T	0.0867262	0.0183477	4.65819	3.19e-06	12715	22
genus.LachnospiraceaeUCG010.id.11330	9	92267239	rs12346653	C	T	0.0657686	0.0139569	4.69217	2.7e-06	12816	23
genus.LachnospiraceaeUCG010.id.11330	19	42586245	rs10414815	T	C	0.10453	0.0230253	4.59927	4.24e-06	11564	20
genus.LachnospiraceaeUCG010.id.11330	1	224897491	rs72761829	A	T	0.111884	0.0238893	4.70198	2.58e-06	11488	19
genus.LachnospiraceaeUCG010.id.11330	2	185862591	rs72894957	G	A	0.222263	0.0486425	4.53781	5.68e-06	4316	8
genus.LachnospiraceaeUCG010.id.11330	5	8146371	rs336138	G	T	0.0779543	0.0171865	4.47943	7.48e-06	13236	24
genus.LachnospiraceaeUCG010.id.11330	7	81410263	rs4576377	A	C	-0.0572001	0.0127043	-4.4753	7.63e-06	13225	24
genus.LachnospiraceaeUCG010.id.11330	21	33193567	rs2833528	C	T	-0.0562148	0.0127763	-4.41891	9.92e-06	13233	24
genus.LachnospiraceaeUCG010.id.11330	6	84976022	rs1408275	A	T	-0.0615563	0.0138733	-4.46382	8.05e-06	12816	23
genus.LachnospiraceaeUCG010.id.11330	9	85576178	rs2153460	A	T	-0.0684038	0.0156562	-4.4358	9.17e-06	13236	24
genus.LachnospiraceaeUCG010.id.11330	6	84772845	rs17730011	G	A	-0.0702357	0.015706	-4.46934	7.85e-06	13226	24
genus.Lactobacillus.id.1837	19	6928017	rs921925	A	C	0.0985077	0.0203229	4.89729	9.72e-07	6952	24
genus.Lactobacillus.id.1837	1	18501459	rs16861661	G	A	-0.183147	0.038148	-4.84313	1.28e-06	5325	15
genus.Lactobacillus.id.1837	8	69010103	rs768253	T	G	-0.079195	0.0171791	-4.59888	4.25e-06	6958	24
genus.Lactobacillus.id.1837	2	28903275	rs11674854	C	T	-0.0852686	0.0176504	-4.79933	1.59e-06	6655	23
genus.Lactobacillus.id.1837	16	73890910	rs328312	T	A	0.0815092	0.0169441	4.82413	1.41e-06	6950	24
genus.Lactobacillus.id.1837	20	54192992	rs6092149	A	T	-0.0801344	0.017149	-4.65181	3.29e-06	6906	23
genus.Lactobacillus.id.1837	6	151027636	rs75127669	C	A	0.139784	0.0310414	4.49878	6.83e-06	6840	22
genus.Lactobacillus.id.1837	3	173151665	rs77478751	A	G	-0.219886	0.0475759	-4.48396	7.33e-06	3669	11
genus.Lactobacillus.id.1837	2	135755629	rs1530559	G	A	0.0804001	0.0178207	4.5677	4.93e-06	6655	23
genus.Lactobacillus.id.1837	4	109896462	rs62314653	C	A	0.187692	0.0394585	4.73012	2.24e-06	5944	20
genus.Lactobacillus.id.1837	13	23834968	rs7399658	G	A	-0.107134	0.0221883	-4.66269	3.12e-06	6613	22
genus.Lactobacillus.id.1837	2	199312684	rs12693845	C	T	-0.0805447	0.0177429	-4.44078	8.96e-06	6958	24
genus.Lactococcus.id.1851	18	64699550	rs34757988	G	C	0.122294	0.0228976	5.34684	8.95e-08	4055	22
genus.Lactococcus.id.1851	22	31532568	rs757872	G	C	0.140799	0.027582	5.05214	4.37e-07	3792	21
genus.Lactococcus.id.1851	17	2699935	rs123059	T	C	-0.13671	0.0274694	-4.84508	1.27e-06	3760	20
genus.Lactococcus.id.1851	12	113161438	rs4766997	C	T	0.114599	0.023839	4.74731	2.06e-06	4053	22
genus.Lactococcus.id.1851	19	28767353	rs10417872	T	G	0.118306	0.024522	4.84179	1.29e-06	4056	22
genus.Lactococcus.id.1851	1	116887742	rs6674304	C	T	0.200758	0.0442121	4.52022	6.18e-06	3869	21
genus.Lactococcus.id.1851	13	113472525	rs7992246	T	C	0.104232	0.0230786	4.58931	4.45e-06	4057	22
genus.Lactococcus.id.1851	10	71518643	rs55910161	C	T	0.146426	0.0307367	4.71968	2.36e-06	3836	20
genus.Lactococcus.id.1851	2	31266049	rs12621813	G	A	0.108423	0.0239978	4.50593	6.61e-06	4057	22
genus.Lactococcus.id.1851	2	54114864	rs2293361	C	T	-0.199221	0.0430969	-4.82559	1.4e-06	3787	19
genus.Lactococcus.id.1851	7	14650221	rs17168302	G	A	0.191857	0.0424761	4.51653	6.29e-06	4023	21
genus.Marvinbryantia.id.2005	11	45826561	rs61884471	G	A	0.124426	0.0248431	4.88936	1.01e-06	11559	21
genus.Marvinbryantia.id.2005	10	12516924	rs2724813	A	G	-0.0840769	0.0167551	-4.98226	6.28e-07	11610	22
genus.Marvinbryantia.id.2005	1	58441860	rs1187983	C	T	-0.0935456	0.0193174	-4.75099	2.02e-06	11896	22
genus.Marvinbryantia.id.2005	6	132881664	rs2842896	C	T	-0.0649396	0.0131146	-4.95445	7.25e-07	11709	22
genus.Marvinbryantia.id.2005	16	5938448	rs11645029	G	C	-0.060618	0.0131551	-4.60385	4.15e-06	11709	22
genus.Marvinbryantia.id.2005	18	46255637	rs12963345	G	C	-0.059681	0.0132289	-4.50607	6.6e-06	11709	22
genus.Marvinbryantia.id.2005	3	166039765	rs2863363	A	G	0.0634861	0.0136323	4.66323	3.11e-06	11950	23
genus.Marvinbryantia.id.2005	11	79518683	rs72948274	A	C	-0.126354	0.0272212	-4.65378	3.26e-06	11561	21
genus.Marvinbryantia.id.2005	1	58436991	rs3991048	G	T	0.0591462	0.0132536	4.49107	7.09e-06	11939	23
genus.Marvinbryantia.id.2005	19	4542097	rs146541147	G	A	0.118845	0.0268423	4.4979	6.86e-06	10778	18
genus.Marvinbryantia.id.2005	13	86079090	rs11620597	T	C	0.119479	0.0271688	4.47055	7.8e-06	11031	19
genus.Marvinbryantia.id.2005	14	21577837	rs8006832	G	T	-0.0952415	0.0216699	-4.50681	6.58e-06	11412	20
genus.Marvinbryantia.id.2005	1	211400180	rs3125832	A	C	0.0679323	0.015012	4.56364	5.03e-06	11709	22
genus.Methanobrevibacter.id.123	13	41963791	rs76029318	T	C	0.222849	0.0454319	4.87729	1.08e-06	3387	15
genus.Methanobrevibacter.id.123	2	125440268	rs10202904	T	G	-0.112811	0.0239106	-4.66505	3.09e-06	3583	16
genus.Methanobrevibacter.id.123	4	104418307	rs894996	C	A	0.214213	0.0456045	4.62118	3.82e-06	3479	15
genus.Methanobrevibacter.id.123	11	89349287	rs11018665	A	T	0.113013	0.0254343	4.49275	7.03e-06	3586	16
genus.Methanobrevibacter.id.123	10	112266046	rs1334944	T	C	0.115197	0.0255492	4.47577	7.61e-06	3586	16
genus.Methanobrevibacter.id.123	3	15053083	rs6776814	T	C	-0.188956	0.0419905	-4.46388	8.05e-06	3283	14
genus.Methanobrevibacter.id.123	15	31516919	rs4779844	G	C	0.109639	0.0247979	4.43324	9.28e-06	3585	16
genus.Methanobrevibacter.id.123	19	52925820	rs4802933	A	G	-0.135628	0.0308139	-4.42291	9.74e-06	3586	16
genus.Odoribacter.id.952	15	58063881	rs503751	C	G	0.0618294	0.0118887	5.19238	2.08e-07	14218	23
genus.Odoribacter.id.952	12	67655943	rs77779484	G	A	-0.133489	0.0268526	-4.97388	6.56e-07	11935	20
genus.Odoribacter.id.952	19	49523088	rs10423795	C	T	0.0550695	0.0121164	4.50686	6.58e-06	14135	22
genus.Odoribacter.id.952	4	11907559	rs6856150	G	A	0.0881922	0.0194146	4.5243	6.06e-06	14597	23
genus.Odoribacter.id.952	8	1266824	rs10093869	A	G	-0.0577795	0.0125389	-4.629	3.67e-06	14218	23
genus.Odoribacter.id.952	17	46763962	rs4793970	A	G	-0.0576329	0.0129154	-4.52544	6.03e-06	14687	24
genus.Odoribacter.id.952	8	69677480	rs74553962	T	G	0.121449	0.0264106	4.42855	9.49e-06	11803	17
genus.Odoribacter.id.952	14	70944224	rs28417404	A	G	-0.0726896	0.0161372	-4.62866	3.68e-06	14698	24
genus.Odoribacter.id.952	11	6848360	rs16918425	A	T	0.0999781	0.0223785	4.44351	8.85e-06	13689	20
genus.Olsenella.id.822	2	150077190	rs1035588	A	G	-0.108148	0.0236848	-4.57096	4.86e-06	3739	14
genus.Olsenella.id.822	19	4925018	rs62112538	C	T	-0.19943	0.0407033	-4.8576	1.19e-06	3630	12
genus.Olsenella.id.822	1	247642270	rs35225860	A	G	-0.223604	0.0482391	-4.61822	3.87e-06	3630	12
genus.Olsenella.id.822	9	21884425	rs72691585	C	A	-0.249079	0.0520814	-4.67407	2.95e-06	3078	12
genus.Olsenella.id.822	6	10422207	rs9460691	C	A	0.119966	0.0268645	4.48523	7.28e-06	3739	14
genus.Olsenella.id.822	10	10777085	rs17148768	G	A	0.140434	0.0295602	4.73427	2.2e-06	3648	13
genus.Olsenella.id.822	4	174810498	rs61090148	A	G	-0.104783	0.0231343	-4.51149	6.44e-06	3739	14
genus.Olsenella.id.822	1	179629191	rs7540303	C	T	0.108044	0.023638	4.55175	5.32e-06	3739	14
genus.Olsenella.id.822	1	231960352	rs2759329	G	A	-0.111131	0.0237218	-4.64311	3.43e-06	3739	14
genus.Olsenella.id.822	20	19969568	rs6046522	C	T	0.122938	0.0269928	4.58756	4.48e-06	3705	13
genus.Olsenella.id.822	17	59632873	rs8066522	G	A	-0.106529	0.0240379	-4.42373	9.7e-06	3739	14
genus.Oscillibacter.id.2063	1	184942671	rs234108	A	G	0.0749553	0.0152632	4.9088	9.16e-07	8694	22
genus.Oscillibacter.id.2063	14	32270129	rs36095275	C	T	-0.0752368	0.0156861	-4.82554	1.4e-06	8694	22
genus.Oscillibacter.id.2063	14	21479605	rs11627628	T	C	0.143961	0.0290223	4.88984	1.01e-06	8486	21
genus.Oscillibacter.id.2063	6	28580593	rs9393920	A	G	-0.0744662	0.0151081	-4.89317	9.92e-07	8930	23
genus.Oscillibacter.id.2063	22	44834707	rs133832	A	C	-0.0795527	0.0162411	-4.86455	1.15e-06	8926	23
genus.Oscillibacter.id.2063	4	3656291	rs12649930	T	G	0.121589	0.0259612	4.60656	4.09e-06	8794	21
genus.Oscillibacter.id.2063	10	116469806	rs75453768	G	T	0.12212	0.0268629	4.55068	5.35e-06	8256	20
genus.Oscillibacter.id.2063	2	179457147	rs16866406	A	G	0.0988765	0.0208795	4.66553	3.08e-06	8930	23
genus.Oscillibacter.id.2063	20	49507892	rs761240	T	G	-0.17664	0.0388812	-4.74958	2.04e-06	5185	11
genus.Oscillibacter.id.2063	8	21598077	rs4506202	A	G	-0.0711323	0.0152261	-4.65702	3.21e-06	8694	22
genus.Oscillibacter.id.2063	11	79013843	rs61883564	A	G	-0.101351	0.0221016	-4.64583	3.39e-06	8930	23
genus.Oscillibacter.id.2063	9	1798324	rs16934185	A	G	-0.129568	0.028157	-4.59247	4.38e-06	8492	21
genus.Oscillibacter.id.2063	11	25973451	rs12417956	C	G	0.0785431	0.0174075	4.52547	6.03e-06	8928	23
genus.Oscillibacter.id.2063	6	36931994	rs6901560	C	G	0.0855032	0.018693	4.51913	6.21e-06	8525	22
genus.Oscillibacter.id.2063	20	18003390	rs62206502	C	A	-0.0681423	0.0151349	-4.50623	6.6e-06	8883	22
genus.Oscillibacter.id.2063	12	82366390	rs137917150	T	A	-0.174992	0.0388394	-4.58135	4.62e-06	5733	14
genus.Oscillibacter.id.2063	8	11116314	rs11990279	T	C	-0.0824934	0.0180457	-4.56719	4.94e-06	8528	22
genus.Oscillospira.id.2064	6	18093691	rs12206468	G	A	-0.133016	0.0269733	-4.8835	1.04e-06	9554	21
genus.Oscillospira.id.2064	3	172373615	rs73038677	T	A	-0.08321	0.0168666	-4.87388	1.09e-06	10195	24
genus.Oscillospira.id.2064	14	28151415	rs1954532	T	C	-0.0826246	0.0175252	-4.72797	2.27e-06	9841	23
genus.Oscillospira.id.2064	4	89483300	rs28889936	A	C	0.114051	0.0252838	4.64713	3.37e-06	9758	23
genus.Oscillospira.id.2064	1	76803093	rs751183	T	C	-0.0774322	0.0172216	-4.49826	6.85e-06	9841	23
genus.Oscillospira.id.2064	17	14881860	rs8076323	A	G	0.0715392	0.0156539	4.54046	5.61e-06	10193	24
genus.Oscillospira.id.2064	6	56160483	rs72866977	A	C	-0.130569	0.0281674	-4.53994	5.63e-06	9098	19
genus.Oscillospira.id.2064	6	170474630	rs62422654	C	T	0.0898456	0.0198088	4.5105	6.47e-06	9769	22
genus.Oscillospira.id.2064	14	28134483	rs2211563	C	A	0.0819177	0.0181079	4.437	9.12e-06	10199	24
genus.Oscillospira.id.2064	16	89792856	rs12925026	T	C	0.13559	0.030678	4.4326	9.31e-06	8200	18
genus.Oxalobacter.id.2978	3	171947435	rs4428215	G	A	0.130293	0.0242237	5.3785	7.51e-08	4655	22
genus.Oxalobacter.id.2978	9	87514407	rs736744	C	T	0.117882	0.0211262	5.56814	2.57e-08	4655	22
genus.Oxalobacter.id.2978	22	37421469	rs6000536	C	T	-0.130992	0.0253804	-5.19379	2.06e-07	4654	22
genus.Oxalobacter.id.2978	4	189935314	rs36057338	G	T	0.207847	0.0421439	4.91678	8.8e-07	4244	20
genus.Oxalobacter.id.2978	20	59502888	rs6071435	T	A	-0.105512	0.021489	-4.87751	1.07e-06	4635	21
genus.Oxalobacter.id.2978	9	19682558	rs12002250	A	C	0.217122	0.0466317	4.82287	1.42e-06	4297	19
genus.Oxalobacter.id.2978	6	38550301	rs1569853	T	C	-0.138078	0.0296981	-4.63066	3.65e-06	4492	20
genus.Oxalobacter.id.2978	12	96819204	rs11108500	A	G	-0.199099	0.0427327	-4.62518	3.74e-06	4303	19
genus.Oxalobacter.id.2978	8	20902693	rs10464997	G	A	0.137691	0.0294804	4.65136	3.3e-06	4650	22
genus.Oxalobacter.id.2978	15	93941937	rs111966731	T	C	0.213114	0.047162	4.48479	7.3e-06	3931	16
genus.Oxalobacter.id.2978	8	115560689	rs6993398	G	A	0.127217	0.0278855	4.48984	7.13e-06	4656	22
genus.Oxalobacter.id.2978	11	126582578	rs3862635	C	T	-0.172142	0.0394026	-4.43548	9.19e-06	4469	19
genus.Parabacteroides.id.954	9	2217340	rs60884758	C	T	-0.0702667	0.0142249	-5.00088	5.71e-07	17293	24
genus.Parabacteroides.id.954	5	169360155	rs3860755	G	C	0.0558784	0.0116625	4.7846	1.71e-06	17294	24
genus.Parabacteroides.id.954	6	47368687	rs4236095	G	A	0.0761961	0.0157042	4.76047	1.93e-06	16383	22
genus.Parabacteroides.id.954	3	191572365	rs115602804	G	A	0.10308	0.0222736	4.76056	1.93e-06	16394	22
genus.Parabacteroides.id.954	3	52354847	rs114567323	T	C	0.186478	0.0405199	4.5389	5.65e-06	5859	7
genus.Parabacteroides.id.954	12	56396953	rs7298818	C	T	0.0888832	0.0200902	4.45127	8.54e-06	16510	23
genus.Parabacteroides.id.954	1	85585609	rs6657302	T	C	-0.10452	0.0225521	-4.42249	9.76e-06	16552	21
genus.Parabacteroides.id.954	6	165969505	rs11965579	G	C	0.162824	0.0381863	4.44313	8.87e-06	3890	6
genus.Parabacteroides.id.954	16	7045276	rs17141986	G	C	0.0500303	0.0111459	4.48551	7.27e-06	16825	23
genus.Parabacteroides.id.954	2	38037203	rs72893646	A	T	-0.0715594	0.0156668	-4.44391	8.83e-06	16508	23
genus.Paraprevotella.id.962	5	174606261	rs2081023	A	G	-0.122561	0.0236507	-5.14763	2.64e-07	7178	24
genus.Paraprevotella.id.962	17	69135631	rs9900242	A	G	-0.0852967	0.0175212	-4.86567	1.14e-06	6900	23
genus.Paraprevotella.id.962	13	86162420	rs9602779	A	C	-0.106692	0.0220264	-4.96339	6.93e-07	7177	24
genus.Paraprevotella.id.962	3	149298792	rs140997932	T	C	-0.162376	0.0354178	-4.74248	2.11e-06	6187	18
genus.Paraprevotella.id.962	11	114526679	rs145020347	A	G	-0.12465	0.0262323	-4.60982	4.03e-06	6859	22
genus.Paraprevotella.id.962	12	114131978	rs4767113	C	T	0.0882466	0.018382	4.7394	2.14e-06	6900	23
genus.Paraprevotella.id.962	1	195971173	rs3008582	T	C	0.10572	0.0227246	4.59344	4.36e-06	7175	24
genus.Paraprevotella.id.962	11	41079703	rs4756632	G	T	-0.138905	0.0289897	-4.62108	3.82e-06	7179	24
genus.Paraprevotella.id.962	12	25249743	rs10842464	T	C	-0.0758215	0.0172568	-4.50629	6.6e-06	7178	24
genus.Paraprevotella.id.962	7	81759508	rs3801748	G	A	0.0779721	0.0171691	4.55648	5.2e-06	7179	24
genus.Paraprevotella.id.962	18	69623804	rs7240324	T	G	-0.10229	0.0226948	-4.52784	5.96e-06	6900	23
genus.Paraprevotella.id.962	12	71978728	rs17109926	A	G	-0.0988335	0.0216172	-4.50134	6.75e-06	7179	24
genus.Paraprevotella.id.962	6	83459314	rs17785622	A	G	0.248065	0.0524304	4.76098	1.93e-06	3288	9
genus.Parasutterella.id.2892	20	25599776	rs2387977	T	C	-0.0681778	0.0134756	-5.01207	5.38e-07	11345	23
genus.Parasutterella.id.2892	2	72235444	rs7572229	G	A	0.066273	0.0132736	4.98127	6.32e-07	11383	24
genus.Parasutterella.id.2892	4	15565736	rs35414597	T	A	-0.0684946	0.0142143	-4.80964	1.51e-06	11386	24
genus.Parasutterella.id.2892	4	65556925	rs6828768	C	T	0.0636852	0.0132645	4.77655	1.78e-06	11386	24
genus.Parasutterella.id.2892	10	44293839	rs10899911	A	G	-0.0717102	0.0148151	-4.8636	1.15e-06	11386	24
genus.Parasutterella.id.2892	12	5275540	rs7303158	C	T	0.0646859	0.0134256	4.83555	1.33e-06	11386	24
genus.Parasutterella.id.2892	2	178954708	rs78383039	T	C	-0.146315	0.0297119	-4.80156	1.57e-06	9174	18
genus.Parasutterella.id.2892	8	114804024	rs35055552	T	C	0.109554	0.0235433	4.64819	3.35e-06	9970	19
genus.Parasutterella.id.2892	6	137615592	rs2090816	A	C	0.0840967	0.0177315	4.67798	2.9e-06	11385	24
genus.Parasutterella.id.2892	12	126498824	rs1403396	A	T	-0.0756729	0.0159035	-4.68827	2.76e-06	11378	24
genus.Parasutterella.id.2892	17	14692867	rs55877868	A	C	-0.104458	0.0228089	-4.67986	2.87e-06	10588	21
genus.Parasutterella.id.2892	15	67316307	rs8039785	T	G	0.0618345	0.0133	4.63203	3.62e-06	11383	24
genus.Parasutterella.id.2892	8	16674526	rs823424	G	A	-0.0713448	0.0156958	-4.56677	4.95e-06	11386	24
genus.Parasutterella.id.2892	12	53260710	rs7311004	T	C	-0.0617522	0.0136438	-4.52921	5.92e-06	11384	24
genus.Parasutterella.id.2892	3	156550415	rs62273907	A	G	0.229468	0.0502262	4.53052	5.88e-06	3691	8
genus.Parasutterella.id.2892	3	193896709	rs6809952	G	A	-0.0684957	0.0150892	-4.46164	8.13e-06	11077	23
genus.Parasutterella.id.2892	3	30163689	rs11715853	G	A	-0.0662952	0.0146114	-4.51846	6.23e-06	11386	24
genus.Peptococcus.id.2037	3	17793504	rs75754569	C	G	0.181434	0.0319429	5.71472	1.1e-08	5481	22
genus.Peptococcus.id.2037	13	91182556	rs77681628	C	T	0.200307	0.0387328	5.14408	2.69e-07	4842	16
genus.Peptococcus.id.2037	4	35358594	rs10031059	T	C	-0.121167	0.0225844	-5.28804	1.24e-07	5526	22
genus.Peptococcus.id.2037	6	99020289	rs6918730	G	A	0.135311	0.0289742	4.86453	1.15e-06	5656	23
genus.Peptococcus.id.2037	14	57985112	rs413827	G	A	0.110229	0.0237523	4.65115	3.3e-06	5482	22
genus.Peptococcus.id.2037	2	33691809	rs2054133	G	A	0.0895433	0.0188332	4.73958	2.14e-06	5657	23
genus.Peptococcus.id.2037	10	78716030	rs11001941	G	A	-0.195611	0.0392217	-4.83543	1.33e-06	5607	21
genus.Peptococcus.id.2037	9	104595848	rs7033353	T	G	0.090152	0.018995	4.73233	2.22e-06	5657	23
genus.Peptococcus.id.2037	22	50973113	rs5770862	T	C	0.162018	0.0356813	4.65629	3.22e-06	5431	20
genus.Peptococcus.id.2037	15	75073172	rs34282744	G	C	0.191797	0.0399832	4.77076	1.84e-06	5257	19
genus.Peptococcus.id.2037	11	968356	rs72850165	T	C	-0.134304	0.0300423	-4.53569	5.74e-06	5627	22
genus.Peptococcus.id.2037	13	89245906	rs77614201	T	C	-0.175864	0.0387523	-4.53784	5.68e-06	5329	20
genus.Peptococcus.id.2037	11	4019788	rs11030569	A	T	-0.17402	0.0374133	-4.66211	3.13e-06	5329	20
genus.Peptococcus.id.2037	6	162239191	rs7766680	G	C	0.0976832	0.0214155	4.63861	3.51e-06	5655	23
genus.Peptococcus.id.2037	1	75971700	rs74592222	G	A	0.137957	0.0302965	4.45084	8.55e-06	5329	20
genus.Peptococcus.id.2037	20	43118017	rs36121075	A	G	-0.14067	0.030628	-4.49408	6.99e-06	5301	19
genus.Peptococcus.id.2037	1	216223782	rs12069354	C	T	0.16763	0.03795	4.43322	9.28e-06	5352	21
genus.Phascolarctobacterium.id.2168	12	53098742	rs75882962	T	C	0.0968661	0.0190575	5.11187	3.19e-07	10710	23
genus.Phascolarctobacterium.id.2168	4	183252836	rs56157888	A	C	0.0954864	0.0193976	4.87555	1.09e-06	10031	21
genus.Phascolarctobacterium.id.2168	3	168339417	rs56069061	G	A	-0.111306	0.0230694	-4.7668	1.87e-06	11007	23
genus.Phascolarctobacterium.id.2168	3	186553389	rs74540770	G	A	-0.121014	0.0258621	-4.63307	3.6e-06	9403	20
genus.Phascolarctobacterium.id.2168	17	73584441	rs76124218	C	G	-0.159361	0.0344532	-4.69472	2.67e-06	7314	15
genus.Phascolarctobacterium.id.2168	1	203102563	rs6427992	G	C	-0.0652458	0.0137508	-4.7449	2.09e-06	11113	24
genus.Phascolarctobacterium.id.2168	2	174436533	rs12618201	A	G	0.0641657	0.0138202	4.64645	3.38e-06	11113	24
genus.Phascolarctobacterium.id.2168	22	47841258	rs74847270	A	G	-0.104889	0.0230998	-4.53608	5.73e-06	11098	24
genus.Phascolarctobacterium.id.2168	8	102434276	rs1264476	T	G	0.0767335	0.0166041	4.59654	4.3e-06	11104	24
genus.Phascolarctobacterium.id.2168	14	21358155	rs28525131	G	A	-0.118657	0.0269048	-4.4592	8.23e-06	10457	20
genus.Phascolarctobacterium.id.2168	13	71376322	rs7982713	G	A	0.0726922	0.0163201	4.42327	9.72e-06	10710	23
genus.Phascolarctobacterium.id.2168	4	17051156	rs11929846	T	C	-0.0697199	0.0157969	-4.44269	8.88e-06	11114	24
genus.Phascolarctobacterium.id.2168	22	47942612	rs130483	A	G	0.0655056	0.0143596	4.50008	6.79e-06	11096	24
genus.Prevotella7.id.11182	3	60474379	rs430270	A	C	0.139155	0.0297055	4.68002	2.87e-06	3318	21
genus.Prevotella7.id.11182	2	12101762	rs57404562	C	A	0.155486	0.0316057	4.98439	6.22e-07	3487	22
genus.Prevotella7.id.11182	18	71442664	rs9959718	G	A	0.133012	0.0275361	4.76372	1.9e-06	3489	22
genus.Prevotella7.id.11182	22	24613952	rs9608249	A	G	-0.158213	0.0336317	-4.74677	2.07e-06	3482	22
genus.Prevotella7.id.11182	2	242066314	rs2240542	C	T	0.12085	0.0261776	4.57154	4.84e-06	3489	22
genus.Prevotella7.id.11182	10	133000320	rs2918132	C	T	-0.114648	0.0254916	-4.51193	6.42e-06	3318	21
genus.Prevotella7.id.11182	11	19943115	rs16937247	G	C	0.146098	0.0351529	4.42516	9.64e-06	3486	22
genus.Prevotella7.id.11182	16	47237609	rs118038478	A	G	0.205676	0.0468917	4.46912	7.85e-06	3295	18
genus.Prevotella7.id.11182	1	3343802	rs12124567	A	G	-0.121281	0.0275017	-4.42848	9.49e-06	3283	20
genus.Prevotella7.id.11182	6	91019654	rs12195431	T	C	0.196528	0.0442322	4.4465	8.73e-06	3489	22
genus.Prevotella7.id.11182	1	29736216	rs9426434	T	C	-0.123657	0.0278514	-4.42337	9.72e-06	3318	21
genus.Prevotella7.id.11182	11	39821773	rs79263163	A	C	-0.143982	0.031501	-4.47868	7.51e-06	3489	22
genus.Prevotella9.id.11183	19	639161	rs111509883	T	C	0.171131	0.0347624	4.84852	1.24e-06	6960	14
genus.Prevotella9.id.11183	8	19115604	rs2683313	A	G	-0.0724576	0.0151603	-4.78747	1.69e-06	10260	24
genus.Prevotella9.id.11183	22	44236460	rs117271932	A	G	0.208089	0.0440393	4.68372	2.82e-06	4878	12
genus.Prevotella9.id.11183	9	109009495	rs10512344	C	G	0.247373	0.0544087	4.65798	3.19e-06	3063	6
genus.Prevotella9.id.11183	1	118852817	rs9428102	A	G	-0.0778844	0.0176068	-4.58146	4.62e-06	10264	24
genus.Prevotella9.id.11183	20	21470713	rs746764	T	C	-0.0915772	0.0193245	-4.74942	2.04e-06	9385	21
genus.Prevotella9.id.11183	15	38513730	rs16966465	G	C	0.0743348	0.0165291	4.4321	9.33e-06	10261	24
genus.Prevotella9.id.11183	10	12497581	rs2104588	T	C	0.105558	0.023773	4.46174	8.13e-06	9268	22
genus.Prevotella9.id.11183	10	122819400	rs11199734	A	T	0.0770209	0.0169462	4.4936	7e-06	10263	24
genus.Prevotella9.id.11183	18	19993452	rs7232121	G	C	0.0671292	0.014423	4.62422	3.76e-06	9790	23
genus.Prevotella9.id.11183	2	11232685	rs11685699	C	T	-0.141357	0.0295665	-4.75086	2.03e-06	8342	20
genus.Prevotella9.id.11183	22	26152738	rs9613013	G	A	0.0917591	0.0202697	4.52275	6.1e-06	9790	23
genus.Prevotella9.id.11183	1	14161251	rs2495052	A	G	0.0838978	0.0188523	4.44059	8.97e-06	9790	23
genus.Prevotella9.id.11183	2	91954502	rs72815774	T	C	-0.176186	0.0393068	-4.44515	8.78e-06	5728	14
genus.Prevotella9.id.11183	17	59421778	rs4968431	G	T	0.0640113	0.0144162	4.45007	8.58e-06	10271	24
genus.Prevotella9.id.11183	22	37758730	rs4821647	G	C	0.0636957	0.0143983	4.41828	9.95e-06	10179	23
genus.Prevotella9.id.11183	12	1794470	rs7976209	T	C	-0.0870786	0.0197951	-4.48523	7.28e-06	10263	24
genus.Prevotella9.id.11183	4	161115744	rs12648235	T	C	0.0785902	0.0177676	4.48211	7.39e-06	10271	24
genus.Prevotella9.id.11183	5	63736025	rs1304512	G	A	0.0761593	0.0165885	4.55291	5.29e-06	9790	23
genus.Prevotella9.id.11183	18	71992502	rs7237249	C	T	-0.0823764	0.0182126	-4.44151	8.93e-06	10271	24
genus.RikenellaceaeRC9gutgroup.id.11191	9	112657543	rs2900503	G	T	-0.172329	0.0326671	-5.24618	1.55e-07	3320	17
genus.RikenellaceaeRC9gutgroup.id.11191	4	149562638	rs17582787	A	G	-0.157739	0.0339924	-4.63591	3.55e-06	3320	17
genus.RikenellaceaeRC9gutgroup.id.11191	11	102429543	rs7113155	G	C	0.114423	0.0247798	4.55395	5.26e-06	3334	18
genus.RikenellaceaeRC9gutgroup.id.11191	4	84698188	rs4270579	G	A	-0.118021	0.0271041	-4.54643	5.46e-06	3331	18
genus.RikenellaceaeRC9gutgroup.id.11191	10	135010198	rs2998141	T	C	-0.136346	0.0293073	-4.59041	4.42e-06	3330	18
genus.RikenellaceaeRC9gutgroup.id.11191	7	73334987	rs4717843	G	T	-0.119376	0.0260548	-4.57698	4.72e-06	3220	17
genus.RikenellaceaeRC9gutgroup.id.11191	1	164800873	rs9887954	G	A	-0.114849	0.0249013	-4.573	4.81e-06	3330	18
genus.RikenellaceaeRC9gutgroup.id.11191	16	76605358	rs7193937	G	C	0.124153	0.027741	4.51987	6.19e-06	3220	17
genus.RikenellaceaeRC9gutgroup.id.11191	10	135038088	rs11597218	T	C	0.113569	0.0251645	4.53976	5.63e-06	3320	17
genus.RikenellaceaeRC9gutgroup.id.11191	6	165668732	rs80309088	G	A	0.17405	0.0383423	4.58424	4.56e-06	3170	16
genus.RikenellaceaeRC9gutgroup.id.11191	4	163830516	rs12501673	A	G	0.116395	0.0262253	4.51641	6.29e-06	3334	18
genus.RikenellaceaeRC9gutgroup.id.11191	4	155865671	rs17032291	T	C	-0.169579	0.0368251	-4.50587	6.61e-06	3206	16
genus.RikenellaceaeRC9gutgroup.id.11191	7	73278482	rs13223944	T	C	-0.117416	0.0265523	-4.44245	8.89e-06	3220	17
genus.RikenellaceaeRC9gutgroup.id.11191	19	1970021	rs2074881	T	C	-0.142236	0.032391	-4.42944	9.45e-06	3315	17
genus.RikenellaceaeRC9gutgroup.id.11191	5	31406285	rs7712231	A	G	0.156284	0.0350462	4.46598	7.97e-06	3334	18
genus.Romboutsia.id.11347	10	17019559	rs61841503	G	A	0.092888	0.0171454	5.49103	4e-08	13568	22
genus.Romboutsia.id.11347	7	5319387	rs10279978	A	G	-0.0622202	0.0127675	-4.86064	1.17e-06	14143	22
genus.Romboutsia.id.11347	1	171903885	rs16843578	C	T	-0.0875276	0.0196779	-4.56141	5.08e-06	14186	23
genus.Romboutsia.id.11347	13	88725540	rs77702691	A	G	-0.094406	0.0208544	-4.48272	7.37e-06	12487	19
genus.Romboutsia.id.11347	2	16066705	rs75987356	G	A	-0.129578	0.0280454	-4.50275	6.71e-06	10466	15
genus.Romboutsia.id.11347	8	5088054	rs75200530	T	G	-0.190644	0.0421065	-4.56205	5.07e-06	5246	9
genus.Romboutsia.id.11347	13	32720756	rs9567264	C	T	0.0580018	0.0127495	4.53513	5.76e-06	14180	23
genus.Romboutsia.id.11347	7	78136725	rs34302036	A	G	0.0550261	0.0120835	4.53078	5.88e-06	14185	23
genus.Romboutsia.id.11347	11	133834657	rs7109293	A	G	0.0919112	0.0205738	4.49419	6.98e-06	14141	22
genus.Romboutsia.id.11347	8	3391361	rs10091895	T	C	-0.0649918	0.0145501	-4.50568	6.62e-06	14188	23
genus.Romboutsia.id.11347	5	57229635	rs114398731	G	C	-0.131039	0.0293815	-4.4663	7.96e-06	10326	14
genus.Romboutsia.id.11347	7	106406824	rs28603357	T	C	-0.214911	0.0474739	-4.45162	8.52e-06	3693	8
genus.Romboutsia.id.11347	11	99665050	rs11221428	T	C	-0.0726779	0.0158263	-4.50988	6.49e-06	14187	23
genus.Romboutsia.id.11347	6	135411737	rs9389266	T	G	0.0722815	0.0162353	4.43089	9.38e-06	14187	23
genus.Romboutsia.id.11347	7	145760298	rs62504452	A	G	-0.0710048	0.0156654	-4.57962	4.66e-06	14178	23
genus.Roseburia.id.2012	16	8307948	rs2034589	G	C	0.0629765	0.0123489	5.02587	5.01e-07	17846	24
genus.Roseburia.id.2012	4	119349	rs116270582	T	A	-0.153844	0.0329324	-4.85642	1.2e-06	9099	8
genus.Roseburia.id.2012	12	50650057	rs2160994	T	C	0.0550687	0.0112481	4.89766	9.7e-07	17444	23
genus.Roseburia.id.2012	11	12009569	rs16910295	T	C	-0.0980434	0.020957	-4.67699	2.91e-06	16648	21
genus.Roseburia.id.2012	1	95178974	rs12740451	T	C	0.0697527	0.0153607	4.48351	7.34e-06	17837	24
genus.Roseburia.id.2012	3	57116228	rs6445851	G	A	-0.0497336	0.0108158	-4.63746	3.53e-06	17851	24
genus.Roseburia.id.2012	13	103117486	rs9300744	C	T	-0.0588452	0.0126228	-4.57549	4.75e-06	17854	24
genus.Roseburia.id.2012	5	89598914	rs2943022	T	C	0.0493786	0.0106763	4.60553	4.11e-06	17854	24
genus.Roseburia.id.2012	6	12774611	rs6930661	C	T	-0.0961587	0.0204975	-4.70981	2.48e-06	16945	22
genus.Roseburia.id.2012	10	16051097	rs4748237	G	C	0.0488326	0.0106404	4.57899	4.67e-06	17851	24
genus.Roseburia.id.2012	1	145655256	rs147990086	A	G	-0.0578936	0.01324	-4.4416	8.93e-06	17840	24
genus.Roseburia.id.2012	5	125076494	rs329182	T	C	0.0690327	0.0152884	4.52989	5.9e-06	17854	24
genus.Roseburia.id.2012	1	194183650	rs302266	T	C	-0.0777312	0.0172985	-4.46184	8.13e-06	17056	23
genus.Roseburia.id.2012	6	166170836	rs75326254	C	T	-0.104628	0.0230897	-4.47892	7.5e-06	15893	20
genus.Roseburia.id.2012	15	86512809	rs55858165	A	C	0.179284	0.0404954	4.4174	9.99e-06	5447	10
genus.Roseburia.id.2012	15	37859065	rs57466170	C	T	0.0741405	0.0171601	4.45727	8.3e-06	17333	22
genus.Roseburia.id.2012	5	96018066	rs28040	G	C	0.0565693	0.0126792	4.43374	9.26e-06	17854	24
genus.Roseburia.id.2012	5	144135655	rs78753150	A	C	0.0968739	0.0214067	4.41754	9.98e-06	16303	20
genus.Ruminiclostridium5.id.11355	21	19151940	rs243585	C	G	-0.0585939	0.0121017	-4.8357	1.33e-06	16906	22
genus.Ruminiclostridium5.id.11355	12	1891043	rs2286384	G	C	-0.0518814	0.0107482	-4.81958	1.44e-06	17394	24
genus.Ruminiclostridium5.id.11355	20	41177956	rs79968837	A	G	-0.0950311	0.0193507	-4.86471	1.15e-06	16602	20
genus.Ruminiclostridium5.id.11355	10	12835085	rs2482038	C	A	0.0518991	0.0108777	4.78579	1.7e-06	17396	24
genus.Ruminiclostridium5.id.11355	5	32477664	rs113753996	T	C	0.0820689	0.0174463	4.61196	3.99e-06	16680	23
genus.Ruminiclostridium5.id.11355	6	50405920	rs1492620	T	C	-0.0830505	0.0180073	-4.63754	3.53e-06	17397	24
genus.Ruminiclostridium5.id.11355	8	131316030	rs2791343	T	C	0.051717	0.0113369	4.54324	5.54e-06	17392	24
genus.Ruminiclostridium5.id.11355	10	35262588	rs10827477	A	G	-0.0547387	0.0115163	-4.73489	2.19e-06	17391	24
genus.Ruminiclostridium5.id.11355	20	60293505	rs6121460	G	A	0.0932955	0.0199206	4.69693	2.64e-06	17318	23
genus.Ruminiclostridium5.id.11355	1	41878680	rs2801960	C	G	0.0520975	0.0115111	4.51915	6.21e-06	17387	24
genus.Ruminiclostridium5.id.11355	16	86769909	rs8053158	A	G	-0.0740543	0.0159151	-4.53001	5.9e-06	17397	24
genus.Ruminiclostridium5.id.11355	13	108775162	rs1223978	T	C	0.0484169	0.0108254	4.46089	8.16e-06	17381	24
genus.Ruminiclostridium5.id.11355	2	103755970	rs73002572	G	C	0.181548	0.0414078	4.44419	8.82e-06	3761	7
genus.Ruminiclostridium5.id.11355	21	33811886	rs2833828	G	A	0.0489617	0.0108702	4.49934	6.82e-06	17397	24
genus.Ruminiclostridium5.id.11355	3	55243531	rs4955951	A	G	-0.0713749	0.0165826	-4.41814	9.96e-06	17397	24
genus.Ruminiclostridium6.id.11356	14	20954661	rs1756364	G	T	0.0999189	0.0197169	5.15498	2.54e-07	12933	23
genus.Ruminiclostridium6.id.11356	14	56938952	rs71414120	T	G	0.200894	0.0406434	4.87703	1.08e-06	5567	10
genus.Ruminiclostridium6.id.11356	16	72136154	rs61060922	T	G	0.15913	0.0322283	4.87529	1.09e-06	8955	13
genus.Ruminiclostridium6.id.11356	1	240503826	rs79968172	G	A	0.11614	0.0243083	4.79088	1.66e-06	12802	22
genus.Ruminiclostridium6.id.11356	11	40289063	rs77193512	A	G	0.0736533	0.0153163	4.84039	1.3e-06	13380	24
genus.Ruminiclostridium6.id.11356	8	79766499	rs11992182	A	C	0.0625299	0.0137876	4.58006	4.65e-06	13381	24
genus.Ruminiclostridium6.id.11356	18	76018244	rs72991535	T	G	0.135604	0.0295174	4.56674	4.95e-06	9642	15
genus.Ruminiclostridium6.id.11356	11	86179076	rs663262	T	C	-0.13498	0.0310715	-4.6454	3.39e-06	7876	16
genus.Ruminiclostridium6.id.11356	13	111703249	rs9555756	A	C	-0.0804138	0.0176692	-4.49063	7.1e-06	13369	24
genus.Ruminiclostridium6.id.11356	2	5548605	rs792058	G	A	0.0554234	0.0125423	4.45019	8.58e-06	12933	23
genus.Ruminiclostridium6.id.11356	10	132651293	rs10829821	T	C	-0.097606	0.0216072	-4.64075	3.47e-06	12802	22
genus.Ruminiclostridium6.id.11356	19	10115515	rs67479537	T	C	0.118994	0.026487	4.43279	9.3e-06	11613	17
genus.Ruminiclostridium6.id.11356	15	61047117	rs1871858	C	G	-0.105422	0.0237274	-4.43714	9.12e-06	12818	21
genus.Ruminiclostridium6.id.11356	10	128214403	rs116969552	A	G	-0.166823	0.0376681	-4.43612	9.16e-06	6824	9
genus.Ruminiclostridium6.id.11356	19	49209339	rs2548459	C	T	0.0554866	0.0122755	4.51266	6.4e-06	13377	24
genus.Ruminiclostridium6.id.11356	7	101271282	rs73176030	T	C	0.058665	0.013208	4.48507	7.29e-06	13378	24
genus.Ruminiclostridium6.id.11356	4	36478011	rs35362464	C	A	0.0720077	0.0165387	4.44011	8.99e-06	13308	23
genus.Ruminiclostridium9.id.11357	3	157841287	rs57665991	C	G	-0.0641507	0.0123339	-5.19269	2.07e-07	16725	24
genus.Ruminiclostridium9.id.11357	1	247710285	rs12040548	G	T	0.0570422	0.0122359	4.66087	3.15e-06	16721	24
genus.Ruminiclostridium9.id.11357	7	47013498	rs115044523	G	A	-0.0980026	0.0202616	-4.71883	2.37e-06	16107	22
genus.Ruminiclostridium9.id.11357	11	68886460	rs12419854	T	A	-0.0727975	0.0155594	-4.65884	3.18e-06	16027	23
genus.Ruminiclostridium9.id.11357	20	2210530	rs6082461	A	C	0.0586425	0.0131004	4.57049	4.87e-06	16650	23
genus.Ruminiclostridium9.id.11357	9	74214419	rs113048721	C	G	0.0600735	0.0132737	4.60607	4.1e-06	16719	24
genus.Ruminiclostridium9.id.11357	3	158514940	rs2615052	T	G	0.0577608	0.0120578	4.78054	1.75e-06	16717	24
genus.Ruminiclostridium9.id.11357	19	34371198	rs918449	A	G	-0.0950908	0.0197177	-4.7033	2.56e-06	16725	24
genus.Ruminiclostridium9.id.11357	6	128568828	rs73592673	A	T	-0.081629	0.0169515	-4.73976	2.14e-06	15493	21
genus.Ruminiclostridium9.id.11357	7	155701010	rs79082720	C	G	0.0928576	0.0204871	4.51044	6.47e-06	16094	22
genus.Ruminiclostridium9.id.11357	8	14697544	rs74303178	T	C	0.0532742	0.0119274	4.46745	7.92e-06	16706	24
genus.Ruminiclostridium9.id.11357	2	204706865	rs13033315	T	A	0.0511195	0.0111418	4.53794	5.68e-06	16724	24
genus.Ruminiclostridium9.id.11357	3	29179983	rs9809789	C	T	-0.0717454	0.0159673	-4.44671	8.72e-06	16025	23
genus.Ruminiclostridium9.id.11357	13	90441578	rs9522712	T	C	0.0699728	0.0154939	4.57956	4.66e-06	16725	24
genus.Ruminiclostridium9.id.11357	6	67655320	rs78191726	T	C	0.0944998	0.0210206	4.47664	7.58e-06	16039	23
genus.Ruminiclostridium9.id.11357	12	10702414	rs7137760	C	T	0.050797	0.0112182	4.4916	7.07e-06	16722	24
genus.RuminococcaceaeNK4A214group.id.11358	22	17793012	rs5994253	A	G	-0.0811302	0.0157621	-5.16913	2.35e-07	15288	24
genus.RuminococcaceaeNK4A214group.id.11358	22	17770181	rs11704699	G	T	-0.0899695	0.0184752	-4.91872	8.71e-07	15206	23
genus.RuminococcaceaeNK4A214group.id.11358	22	49796014	rs136761	G	A	-0.0587521	0.0119155	-4.93169	8.15e-07	14822	23
genus.RuminococcaceaeNK4A214group.id.11358	1	157338888	rs11586410	G	A	-0.0863422	0.0169937	-5.0857	3.66e-07	14822	23
genus.RuminococcaceaeNK4A214group.id.11358	12	78373555	rs34576931	G	C	-0.0873312	0.0194886	-4.57702	4.72e-06	14678	23
genus.RuminococcaceaeNK4A214group.id.11358	2	235561254	rs10178772	G	T	0.0714394	0.0162124	4.47268	7.72e-06	15268	24
genus.RuminococcaceaeNK4A214group.id.11358	2	235430299	rs114244418	C	G	-0.175266	0.0372779	-4.63372	3.59e-06	7123	10
genus.RuminococcaceaeNK4A214group.id.11358	20	18030357	rs4814689	C	T	-0.1083	0.0230708	-4.58445	4.55e-06	14009	19
genus.RuminococcaceaeNK4A214group.id.11358	7	132042135	rs73158814	C	G	-0.109257	0.0227458	-4.73431	2.2e-06	13077	19
genus.RuminococcaceaeNK4A214group.id.11358	2	239087912	rs12731	A	G	-0.0527684	0.0115053	-4.57021	4.87e-06	15288	24
genus.RuminococcaceaeNK4A214group.id.11358	2	141897042	rs7573569	T	C	0.107739	0.0233638	4.65554	3.23e-06	14822	23
genus.RuminococcaceaeNK4A214group.id.11358	3	26509287	rs147475196	A	G	-0.133769	0.0295196	-4.57664	4.72e-06	9917	12
genus.RuminococcaceaeNK4A214group.id.11358	16	24073806	rs62027366	T	C	0.0615389	0.0137612	4.50669	6.58e-06	14822	23
genus.RuminococcaceaeNK4A214group.id.11358	4	159932022	rs12642039	T	C	-0.0553003	0.0119397	-4.64323	3.43e-06	15276	24
genus.RuminococcaceaeNK4A214group.id.11358	5	35288938	rs35559912	T	C	-0.0925071	0.0203674	-4.56944	4.89e-06	13976	20
genus.RuminococcaceaeNK4A214group.id.11358	3	84725039	rs13087692	T	G	0.0574623	0.012594	4.44738	8.69e-06	15288	24
genus.RuminococcaceaeNK4A214group.id.11358	1	100248591	rs6681678	C	T	-0.100174	0.024	-4.43873	9.05e-06	13031	19
genus.RuminococcaceaeNK4A214group.id.11358	5	123846318	rs11241747	C	T	0.0533858	0.0120035	4.50653	6.59e-06	14822	23
genus.RuminococcaceaeUCG002.id.11360	15	80713184	rs77564310	A	C	-0.0713093	0.0140855	-5.10625	3.29e-07	17000	23
genus.RuminococcaceaeUCG002.id.11360	12	47384118	rs55793120	T	C	0.137396	0.027414	5.03387	4.81e-07	11669	13
genus.RuminococcaceaeUCG002.id.11360	1	14732458	rs10927423	C	A	-0.0713617	0.0147712	-4.92363	8.5e-07	17096	24
genus.RuminococcaceaeUCG002.id.11360	4	12207874	rs67746927	C	G	-0.054237	0.0110357	-4.90864	9.17e-07	16651	23
genus.RuminococcaceaeUCG002.id.11360	11	111712942	rs116974815	C	A	-0.189731	0.0396566	-4.7509	2.03e-06	5819	8
genus.RuminococcaceaeUCG002.id.11360	14	77502546	rs7155595	C	A	0.0569929	0.0116986	4.86418	1.15e-06	17084	24
genus.RuminococcaceaeUCG002.id.11360	11	86335459	rs7120052	A	C	0.0624796	0.0135523	4.75658	1.97e-06	17097	24
genus.RuminococcaceaeUCG002.id.11360	1	227563126	rs10916131	C	T	-0.069333	0.0146753	-4.67956	2.87e-06	17097	24
genus.RuminococcaceaeUCG002.id.11360	1	238938497	rs79016051	C	T	-0.0887747	0.0189424	-4.72182	2.34e-06	16937	22
genus.RuminococcaceaeUCG002.id.11360	19	54475808	rs12463378	A	G	-0.0522061	0.0112086	-4.67391	2.96e-06	16994	23
genus.RuminococcaceaeUCG002.id.11360	5	123822114	rs11750293	G	T	-0.0578304	0.0120512	-4.77904	1.76e-06	17094	24
genus.RuminococcaceaeUCG002.id.11360	1	190171640	rs2265670	C	G	-0.0512404	0.0109287	-4.67139	2.99e-06	17096	24
genus.RuminococcaceaeUCG002.id.11360	10	73820548	rs15256	C	T	0.0732376	0.016834	4.42924	9.46e-06	17095	24
genus.RuminococcaceaeUCG002.id.11360	4	23325040	rs882348	A	G	-0.0799946	0.0178618	-4.54673	5.45e-06	17097	24
genus.RuminococcaceaeUCG002.id.11360	2	45178830	rs72874194	G	C	-0.0770289	0.016725	-4.64104	3.47e-06	16651	23
genus.RuminococcaceaeUCG002.id.11360	3	24045453	rs6793778	C	T	-0.0558706	0.0125258	-4.42126	9.81e-06	17094	24
genus.RuminococcaceaeUCG002.id.11360	12	129451330	rs7342369	C	A	-0.0527803	0.0116023	-4.53866	5.66e-06	16651	23
genus.RuminococcaceaeUCG002.id.11360	9	20131746	rs10964441	G	A	-0.14906	0.034486	-4.48038	7.45e-06	5346	8
genus.RuminococcaceaeUCG002.id.11360	11	43344751	rs11607472	A	G	-0.0780229	0.0176325	-4.48808	7.19e-06	16282	22
genus.RuminococcaceaeUCG002.id.11360	19	43637890	rs7249614	A	G	-0.0492778	0.0110807	-4.43814	9.07e-06	16651	23
genus.RuminococcaceaeUCG002.id.11360	5	141014951	rs76847269	A	G	0.163508	0.0356151	4.55769	5.17e-06	7654	10
genus.RuminococcaceaeUCG002.id.11360	2	120757853	rs6542556	A	G	0.050974	0.011406	4.46893	7.86e-06	17094	24
genus.RuminococcaceaeUCG002.id.11360	13	87920450	rs57079348	T	G	-0.076573	0.017282	-4.48715	7.22e-06	16372	23
genus.RuminococcaceaeUCG002.id.11360	15	90780618	rs56030423	G	A	-0.0982874	0.0216344	-4.51593	6.3e-06	14937	20
genus.RuminococcaceaeUCG002.id.11360	14	73589896	rs362417	G	C	-0.054863	0.0120984	-4.4706	7.8e-06	17097	24
genus.RuminococcaceaeUCG002.id.11360	9	114066670	rs113147300	A	G	-0.075842	0.0164562	-4.4736	7.69e-06	16370	23
genus.RuminococcaceaeUCG003.id.11361	7	51541468	rs73341549	T	C	-0.169857	0.0318768	-5.25139	1.51e-07	6744	13
genus.RuminococcaceaeUCG003.id.11361	2	205238716	rs6759615	A	G	0.102523	0.0200204	4.93876	7.86e-07	14410	24
genus.RuminococcaceaeUCG003.id.11361	19	49209851	rs646327	G	A	0.0586696	0.011837	4.93951	7.83e-07	14406	24
genus.RuminococcaceaeUCG003.id.11361	12	75496463	rs11613919	G	T	0.0727604	0.0155716	4.7952	1.63e-06	14309	23
genus.RuminococcaceaeUCG003.id.11361	9	134416970	rs11243416	T	C	-0.0925653	0.0191203	-4.78988	1.67e-06	14004	23
genus.RuminococcaceaeUCG003.id.11361	15	35071718	rs16959793	A	C	-0.062527	0.0131259	-4.73256	2.22e-06	14412	24
genus.RuminococcaceaeUCG003.id.11361	8	82026852	rs4452755	A	C	-0.0634463	0.0134741	-4.65162	3.29e-06	14406	24
genus.RuminococcaceaeUCG003.id.11361	2	37905976	rs10490280	C	T	-0.0672094	0.0143309	-4.60345	4.16e-06	14004	23
genus.RuminococcaceaeUCG003.id.11361	6	105781538	rs4532474	G	A	0.0769231	0.017045	4.57242	4.82e-06	14412	24
genus.RuminococcaceaeUCG003.id.11361	18	46485154	rs4629039	T	A	0.0553742	0.0122659	4.50802	6.54e-06	14404	24
genus.RuminococcaceaeUCG003.id.11361	7	97348436	rs2523124	T	C	-0.0546625	0.0120823	-4.53415	5.78e-06	14409	24
genus.RuminococcaceaeUCG003.id.11361	1	13794594	rs3013089	G	A	-0.0551473	0.0120346	-4.59242	4.38e-06	14408	24
genus.RuminococcaceaeUCG003.id.11361	3	41982393	rs78720113	A	G	-0.115348	0.0249601	-4.47636	7.59e-06	13078	20
genus.RuminococcaceaeUCG003.id.11361	22	25292719	rs139730	G	C	-0.0577655	0.0130645	-4.42329	9.72e-06	14004	23
genus.RuminococcaceaeUCG004.id.11362	3	54427795	rs6769553	A	G	0.0849743	0.0157451	5.36915	7.91e-08	9501	23
genus.RuminococcaceaeUCG004.id.11362	1	103732214	rs12125734	G	T	0.133972	0.0257417	5.19077	2.09e-07	8938	20
genus.RuminococcaceaeUCG004.id.11362	3	169966722	rs511258	G	A	-0.0757474	0.0162475	-4.58589	4.52e-06	9500	23
genus.RuminococcaceaeUCG004.id.11362	7	24791998	rs2248146	T	C	0.0689452	0.0153649	4.45989	8.2e-06	9502	23
genus.RuminococcaceaeUCG004.id.11362	9	7317307	rs10976229	T	G	0.095976	0.0214554	4.49233	7.04e-06	9116	22
genus.RuminococcaceaeUCG004.id.11362	2	239846337	rs7569771	A	G	-0.075914	0.0170308	-4.462	8.12e-06	9502	23
genus.RuminococcaceaeUCG004.id.11362	8	139253064	rs872501	G	A	0.116125	0.025946	4.53326	5.81e-06	8473	20
genus.RuminococcaceaeUCG004.id.11362	1	18676399	rs550351	A	C	0.078587	0.018003	4.42982	9.43e-06	9498	23
genus.RuminococcaceaeUCG004.id.11362	6	2119329	rs3800154	A	C	-0.0797959	0.0177639	-4.52235	6.12e-06	9406	22
genus.RuminococcaceaeUCG004.id.11362	6	132887921	rs11961899	G	A	-0.0707825	0.0161381	-4.43563	9.18e-06	9501	23
genus.RuminococcaceaeUCG004.id.11362	3	197683751	rs9818949	G	T	0.0859927	0.0188671	4.54907	5.39e-06	9116	22
genus.RuminococcaceaeUCG004.id.11362	11	15771251	rs7123615	C	G	-0.0786157	0.0179592	-4.49091	7.09e-06	9502	23
genus.RuminococcaceaeUCG005.id.11363	7	18026604	rs10950694	T	C	0.0577628	0.011412	5.05526	4.3e-07	15821	23
genus.RuminococcaceaeUCG005.id.11363	20	16312851	rs34781347	G	A	0.188685	0.0386484	4.9897	6.05e-07	6061	9
genus.RuminococcaceaeUCG005.id.11363	11	27747671	rs12288512	A	G	0.066635	0.0144356	4.6639	3.1e-06	15473	23
genus.RuminococcaceaeUCG005.id.11363	5	32755085	rs60081663	C	G	0.158082	0.0319586	4.9063	9.28e-07	9342	12
genus.RuminococcaceaeUCG005.id.11363	2	198122357	rs114279581	A	G	-0.146604	0.0316034	-4.65636	3.22e-06	8465	15
genus.RuminococcaceaeUCG005.id.11363	18	22575871	rs12458218	T	C	0.0677322	0.0144525	4.71558	2.41e-06	16099	24
genus.RuminococcaceaeUCG005.id.11363	8	3099727	rs35166120	C	G	-0.0686153	0.0146252	-4.62456	3.75e-06	16092	24
genus.RuminococcaceaeUCG005.id.11363	1	187906034	rs7555878	A	G	0.0586677	0.0125277	4.68422	2.81e-06	16100	24
genus.RuminococcaceaeUCG005.id.11363	17	7034575	rs394449	A	T	0.0692909	0.0148712	4.70021	2.6e-06	15728	22
genus.RuminococcaceaeUCG005.id.11363	14	94630731	rs10873449	T	C	0.0654843	0.0143973	4.60566	4.11e-06	16098	24
genus.RuminococcaceaeUCG005.id.11363	10	62662781	rs2893871	G	A	-0.073644	0.015548	-4.6368	3.54e-06	16103	24
genus.RuminococcaceaeUCG005.id.11363	10	4240906	rs72776570	C	A	0.087067	0.0197179	4.55029	5.36e-06	15376	22
genus.RuminococcaceaeUCG005.id.11363	15	68705697	rs898577	T	C	-0.123012	0.0286671	-4.48003	7.46e-06	9991	17
genus.RuminococcaceaeUCG005.id.11363	5	154003091	rs7449320	C	A	0.0599163	0.0130836	4.57301	4.81e-06	16095	24
genus.RuminococcaceaeUCG005.id.11363	4	7302344	rs10937802	G	A	0.0755811	0.0168226	4.46059	8.17e-06	15821	23
genus.RuminococcaceaeUCG005.id.11363	2	239509030	rs7586445	G	A	0.0782349	0.0176458	4.44438	8.81e-06	15099	21
genus.RuminococcaceaeUCG005.id.11363	12	47384118	rs55793120	T	C	0.121548	0.0279546	4.4827	7.37e-06	11224	13
genus.RuminococcaceaeUCG009.id.11366	14	39306809	rs8009993	G	C	-0.135936	0.0244857	-5.47312	4.42e-08	7389	22
genus.RuminococcaceaeUCG009.id.11366	17	32786955	rs1550196	G	A	0.130842	0.0262478	4.86703	1.13e-06	7389	22
genus.RuminococcaceaeUCG009.id.11366	6	78106701	rs4708333	T	G	-0.084033	0.0174757	-4.80308	1.56e-06	7511	23
genus.RuminococcaceaeUCG009.id.11366	1	39983022	rs61779334	G	C	-0.138137	0.0292072	-4.75933	1.94e-06	6865	19
genus.RuminococcaceaeUCG009.id.11366	1	202299085	rs4079028	C	T	0.0915623	0.019936	4.65231	3.28e-06	7480	22
genus.RuminococcaceaeUCG009.id.11366	12	12970792	rs2058609	A	G	0.0816464	0.017472	4.66244	3.12e-06	7510	23
genus.RuminococcaceaeUCG009.id.11366	4	7426937	rs12508214	C	T	-0.0774649	0.0168937	-4.57532	4.75e-06	7511	23
genus.RuminococcaceaeUCG009.id.11366	13	106650093	rs9558661	T	C	-0.0897823	0.0200739	-4.49343	7.01e-06	7480	22
genus.RuminococcaceaeUCG009.id.11366	16	1979831	rs758191	T	G	0.17702	0.0375113	4.43966	9.01e-06	5829	16
genus.RuminococcaceaeUCG009.id.11366	2	75512668	rs2192926	A	G	-0.089048	0.0192989	-4.56999	4.88e-06	7511	23
genus.RuminococcaceaeUCG009.id.11366	6	51803869	rs113006825	T	C	-0.0928893	0.0208035	-4.4658	7.98e-06	7165	22
genus.RuminococcaceaeUCG009.id.11366	2	66396776	rs138460696	A	G	0.139274	0.0315794	4.42135	9.81e-06	6865	19
genus.RuminococcaceaeUCG009.id.11366	7	32001710	rs6952765	G	A	0.0732099	0.0166777	4.46172	8.13e-06	7511	23
genus.RuminococcaceaeUCG009.id.11366	19	52399401	rs78410648	A	G	0.120989	0.0277317	4.42438	9.67e-06	7510	23
genus.RuminococcaceaeUCG010.id.11367	15	36607072	rs35506912	G	C	-0.0693743	0.0147926	-4.65696	3.21e-06	12793	23
genus.RuminococcaceaeUCG010.id.11367	9	135968557	rs682403	A	G	-0.0588161	0.0124671	-4.7194	2.37e-06	12864	24
genus.RuminococcaceaeUCG010.id.11367	7	16349864	rs6958419	C	T	-0.0585718	0.0124994	-4.68195	2.84e-06	12870	24
genus.RuminococcaceaeUCG010.id.11367	6	104728618	rs2820282	A	C	-0.0592304	0.0125917	-4.68107	2.85e-06	12865	24
genus.RuminococcaceaeUCG010.id.11367	16	5233941	rs12597105	G	A	0.0670855	0.0144415	4.57018	4.87e-06	12415	23
genus.RuminococcaceaeUCG010.id.11367	11	130676996	rs7935775	A	T	-0.0631351	0.0137953	-4.56503	4.99e-06	12864	24
genus.RuminococcaceaeUCG010.id.11367	4	31057482	rs73218807	G	A	-0.166211	0.0367938	-4.51172	6.43e-06	6714	12
genus.RuminococcaceaeUCG010.id.11367	4	40707798	rs7441445	C	T	-0.05695	0.0126502	-4.4998	6.8e-06	12852	24
genus.RuminococcaceaeUCG011.id.11368	6	105073676	rs1416041	A	C	-0.182339	0.0339898	-5.39004	7.04e-08	3632	17
genus.RuminococcaceaeUCG011.id.11368	1	179370499	rs12724320	C	T	-0.120881	0.0249229	-4.80861	1.52e-06	3632	17
genus.RuminococcaceaeUCG011.id.11368	12	29634919	rs79113084	C	T	-0.152166	0.0317519	-4.74733	2.06e-06	3610	16
genus.RuminococcaceaeUCG011.id.11368	1	219901055	rs9729514	A	G	0.184934	0.0394616	4.7192	2.37e-06	3632	17
genus.RuminococcaceaeUCG011.id.11368	7	111763988	rs2729556	C	T	-0.109097	0.0233699	-4.6584	3.19e-06	3632	17
genus.RuminococcaceaeUCG011.id.11368	7	11222521	rs10274562	C	T	0.110917	0.0244556	4.50957	6.5e-06	3632	17
genus.RuminococcaceaeUCG011.id.11368	3	76205107	rs4490371	T	C	-0.111816	0.0248963	-4.47208	7.75e-06	3610	16
genus.RuminococcaceaeUCG011.id.11368	3	185469491	rs12636310	G	A	0.132725	0.0282037	4.68407	2.81e-06	3632	17
genus.RuminococcaceaeUCG013.id.11370	10	2219930	rs12781711	C	T	-0.0656129	0.0117477	-5.56962	2.55e-08	16772	24
genus.RuminococcaceaeUCG013.id.11370	5	141395140	rs12189346	G	A	0.0684961	0.014558	4.78859	1.68e-06	16470	23
genus.RuminococcaceaeUCG013.id.11370	12	30245557	rs75088940	T	C	-0.0942968	0.0200712	-4.70377	2.55e-06	15638	21
genus.RuminococcaceaeUCG013.id.11370	10	19780463	rs16918863	A	C	0.111491	0.0240157	4.60347	4.16e-06	12643	20
genus.RuminococcaceaeUCG013.id.11370	3	9534657	rs76973485	G	T	0.194976	0.0418213	4.64812	3.35e-06	5299	7
genus.RuminococcaceaeUCG013.id.11370	3	197049996	rs12485353	G	A	-0.0607903	0.0130847	-4.60154	4.19e-06	16771	24
genus.RuminococcaceaeUCG013.id.11370	13	76583319	rs9565219	T	A	-0.0524592	0.0117701	-4.44657	8.73e-06	16772	24
genus.RuminococcaceaeUCG013.id.11370	16	10863459	rs1729063	G	C	-0.0533411	0.0120757	-4.42519	9.64e-06	16470	23
genus.RuminococcaceaeUCG013.id.11370	7	32530997	rs7784330	G	A	-0.0498329	0.0112066	-4.46087	8.16e-06	16770	24
genus.RuminococcaceaeUCG013.id.11370	1	9361576	rs11581881	C	T	0.0661211	0.0144736	4.57661	4.73e-06	15730	22
genus.RuminococcaceaeUCG013.id.11370	9	136620584	rs2428106	C	G	-0.0490863	0.0109903	-4.45534	8.38e-06	16768	24
genus.RuminococcaceaeUCG013.id.11370	8	40311885	rs2730183	G	A	-0.0488692	0.0109907	-4.45376	8.44e-06	16772	24
genus.RuminococcaceaeUCG013.id.11370	5	3628882	rs9313055	T	C	0.105087	0.023446	4.42718	9.55e-06	15764	21
genus.RuminococcaceaeUCG013.id.11370	9	13609119	rs12336782	T	C	-0.0856047	0.0189311	-4.4496	8.6e-06	16772	24
genus.RuminococcaceaeUCG013.id.11370	10	115650278	rs4385846	G	T	0.0598405	0.0131807	4.51068	6.46e-06	16772	24
genus.RuminococcaceaeUCG014.id.11371	5	26110626	rs115777838	T	C	-0.18835	0.0386643	-5.04132	4.62e-07	5674	10
genus.RuminococcaceaeUCG014.id.11371	2	57205854	rs72809222	T	C	0.0671775	0.0139838	4.71544	2.41e-06	13922	23
genus.RuminococcaceaeUCG014.id.11371	3	101334609	rs12638134	T	G	0.0582548	0.0119657	4.85376	1.21e-06	14403	24
genus.RuminococcaceaeUCG014.id.11371	9	14363769	rs56105232	G	A	0.139276	0.0299132	4.67688	2.91e-06	9190	13
genus.RuminococcaceaeUCG014.id.11371	2	134854659	rs995642	C	T	0.060048	0.0126417	4.76354	1.9e-06	14402	24
genus.RuminococcaceaeUCG014.id.11371	5	36435597	rs10941294	C	T	-0.122057	0.0260017	-4.7167	2.4e-06	12615	20
genus.RuminococcaceaeUCG014.id.11371	18	4084336	rs79640386	T	A	-0.110863	0.0248098	-4.44627	8.74e-06	13692	21
genus.RuminococcaceaeUCG014.id.11371	2	119467367	rs439810	G	C	-0.0577127	0.0126675	-4.49242	7.04e-06	14403	24
genus.RuminococcaceaeUCG014.id.11371	1	237422989	rs10495392	C	T	-0.082486	0.0187194	-4.41797	9.96e-06	13902	23
genus.RuminococcaceaeUCG014.id.11371	7	109564034	rs62478832	T	A	-0.058129	0.012903	-4.52483	6.04e-06	14331	23
genus.RuminococcaceaeUCG014.id.11371	11	126024042	rs61898819	A	T	0.0607865	0.0138761	4.41896	9.92e-06	14325	23
genus.RuminococcaceaeUCG014.id.11371	10	119928413	rs853612	A	G	-0.0528257	0.0119367	-4.42254	9.75e-06	14403	24
genus.RuminococcaceaeUCG014.id.11371	3	123829361	rs73186226	G	A	-0.0993852	0.0216819	-4.50245	6.72e-06	13760	22
genus.RuminococcaceaeUCG014.id.11371	8	3636548	rs34402072	C	T	-0.0688023	0.0156083	-4.42145	9.8e-06	13863	22
genus.RuminococcaceaeUCG014.id.11371	1	15322582	rs74060145	C	G	-0.115767	0.0254199	-4.44707	8.71e-06	13011	20
genus.RuminococcaceaeUCG014.id.11371	16	87759750	rs77627087	C	G	0.067562	0.0150103	4.48108	7.43e-06	14390	24
genus.RuminococcaceaeUCG014.id.11371	19	49175964	rs17296933	C	G	-0.0829544	0.0185058	-4.48366	7.34e-06	13177	20
genus.RuminococcaceaeUCG014.id.11371	11	131659000	rs10791168	A	G	-0.0664624	0.0150069	-4.42238	9.76e-06	14403	24
genus.Ruminococcus1.id.11373	11	45688595	rs10769159	G	C	-0.0640277	0.0110059	-5.83774	5.29e-09	16603	24
genus.Ruminococcus1.id.11373	11	114023573	rs7117576	A	G	0.0829505	0.0170891	4.97634	6.48e-07	16606	24
genus.Ruminococcus1.id.11373	17	71256018	rs17781867	C	T	0.0999271	0.0211728	4.75716	1.96e-06	14349	19
genus.Ruminococcus1.id.11373	2	10533921	rs7583465	C	T	0.0527654	0.0112619	4.7036	2.56e-06	16588	24
genus.Ruminococcus1.id.11373	2	65925212	rs78613526	G	A	0.167497	0.0367639	4.56005	5.11e-06	7266	10
genus.Ruminococcus1.id.11373	5	15944587	rs78572139	G	A	0.125038	0.0279411	4.5553	5.23e-06	11667	15
genus.Ruminococcus1.id.11373	1	12778598	rs3000856	T	A	-0.0709997	0.0162766	-4.43338	9.28e-06	16126	23
genus.Ruminococcus1.id.11373	15	55439182	rs6493760	C	T	0.0535262	0.0115885	4.64604	3.38e-06	16126	23
genus.Ruminococcus1.id.11373	8	144596903	rs11783695	G	T	-0.0734114	0.0161398	-4.57656	4.73e-06	16606	24
genus.Ruminococcus1.id.11373	10	65870347	rs10995816	C	G	-0.0762002	0.0174689	-4.45517	8.38e-06	16597	24
genus.Ruminococcus1.id.11373	2	181882879	rs10167839	A	G	0.0519509	0.0116306	4.46272	8.09e-06	16605	24
genus.Ruminococcus1.id.11373	1	241789757	rs3819978	C	T	-0.11504	0.0260137	-4.44617	8.74e-06	12769	18
genus.Ruminococcus1.id.11373	2	119481372	rs4849717	T	A	0.132764	0.0299816	4.4441	8.83e-06	10484	16
genus.Ruminococcus1.id.11373	20	13258628	rs6105066	T	C	-0.0607052	0.013425	-4.56232	5.06e-06	16049	22
genus.Ruminococcus2.id.11374	3	106664363	rs78120384	A	G	-0.192815	0.0392045	-5.10478	3.31e-07	6082	7
genus.Ruminococcus2.id.11374	2	238103439	rs12986628	C	T	0.0665937	0.0140168	4.73954	2.14e-06	14714	23
genus.Ruminococcus2.id.11374	3	173040924	rs7635831	G	A	0.0618344	0.0129031	4.7554	1.98e-06	14924	23
genus.Ruminococcus2.id.11374	13	62067781	rs2997412	A	G	-0.0568439	0.0122325	-4.60018	4.22e-06	15336	24
genus.Ruminococcus2.id.11374	2	182656416	rs2368224	T	G	0.199648	0.0438453	4.63155	3.63e-06	3026	6
genus.Ruminococcus2.id.11374	7	16804578	rs4400279	A	G	0.0546114	0.0120077	4.53358	5.8e-06	15333	24
genus.Ruminococcus2.id.11374	9	137557890	rs58681734	A	G	0.0723875	0.0160787	4.60214	4.18e-06	15338	24
genus.Ruminococcus2.id.11374	7	151435722	rs1819812	G	T	0.0842356	0.0184893	4.55317	5.28e-06	14868	22
genus.Ruminococcus2.id.11374	1	108074445	rs12406309	A	C	-0.063193	0.0142275	-4.42177	9.79e-06	15339	24
genus.Ruminococcus2.id.11374	18	862477	rs2846589	G	T	0.0522093	0.0116382	4.47646	7.59e-06	14924	23
genus.Ruminococcus2.id.11374	9	79919385	rs55707116	C	A	0.0865521	0.0189141	4.46503	8.01e-06	15336	24
genus.Ruminococcus2.id.11374	11	12148588	rs75140805	T	G	0.0836825	0.0176445	4.61384	3.95e-06	14249	21
genus.Ruminococcus2.id.11374	18	33456427	rs4799823	C	T	0.0837001	0.0182263	4.54856	5.4e-06	14650	22
genus.Ruminococcus2.id.11374	4	24655463	rs61791565	T	C	-0.0523503	0.0117119	-4.50019	6.79e-06	15319	24
genus.Ruminococcus2.id.11374	4	4268322	rs7693984	G	A	-0.102822	0.0235087	-4.43005	9.42e-06	14154	21
genus.Sellimonas.id.14369	2	174308394	rs13417181	T	C	0.166509	0.0337521	4.94492	7.62e-07	3047	19
genus.Sellimonas.id.14369	2	213214174	rs2371572	A	C	0.127349	0.0250862	5.04804	4.46e-07	3154	21
genus.Sellimonas.id.14369	15	52485441	rs62016462	T	C	0.233969	0.0484278	4.87474	1.09e-06	3153	21
genus.Sellimonas.id.14369	3	42008186	rs113379006	T	C	-0.162759	0.0357025	-4.48746	7.21e-06	3154	21
genus.Sellimonas.id.14369	11	79332972	rs2187447	A	C	0.243457	0.0527695	4.61253	3.98e-06	3028	18
genus.Sellimonas.id.14369	15	52105282	rs2016057	A	C	-0.125878	0.0256153	-4.8864	1.03e-06	3154	21
genus.Sellimonas.id.14369	1	247579710	rs72553859	G	C	-0.150458	0.0332626	-4.54952	5.38e-06	3154	21
genus.Sellimonas.id.14369	7	111501524	rs56203279	T	C	-0.124045	0.0269115	-4.62644	3.72e-06	3154	21
genus.Sellimonas.id.14369	6	93730393	rs553697	T	C	-0.153767	0.0339099	-4.52193	6.13e-06	3047	19
genus.Sellimonas.id.14369	2	180277875	rs6433790	C	T	-0.13853	0.0301698	-4.61264	3.98e-06	3095	20
genus.Sellimonas.id.14369	12	100709313	rs7968030	A	T	-0.12711	0.0280617	-4.54231	5.56e-06	3095	20
genus.Sellimonas.id.14369	6	101614312	rs17657328	C	T	0.114571	0.0253618	4.45855	8.25e-06	3154	21
genus.Sellimonas.id.14369	7	106250164	rs41816	A	G	0.132201	0.0291087	4.45489	8.39e-06	3154	21
genus.Senegalimassilia.id.11160	9	34332382	rs11787826	C	A	0.081327	0.0171154	4.69742	2.63e-06	6923	22
genus.Senegalimassilia.id.11160	17	74949284	rs72887800	T	A	-0.0822462	0.0175721	-4.71515	2.42e-06	6923	22
genus.Senegalimassilia.id.11160	17	48379615	rs7225245	G	A	0.079173	0.0170421	4.60222	4.18e-06	6923	22
genus.Senegalimassilia.id.11160	13	19489214	rs57512504	T	A	0.0819494	0.0172241	4.7501	2.03e-06	6923	22
genus.Senegalimassilia.id.11160	5	127861692	rs10036909	C	T	0.185519	0.0400881	4.46373	8.05e-06	4996	15
genus.Senegalimassilia.id.11160	2	220831701	rs13383270	G	C	0.0774679	0.017084	4.525	6.04e-06	6923	22
genus.Senegalimassilia.id.11160	2	206654123	rs1990708	A	C	-0.109619	0.0247785	-4.44217	8.91e-06	6923	22
genus.Senegalimassilia.id.11160	14	34431996	rs2017373	C	T	0.0782258	0.0176841	4.42819	9.5e-06	6923	22
genus.Slackia.id.825	17	74267010	rs8901	C	T	0.0934594	0.0186813	4.98898	6.07e-07	6063	22
genus.Slackia.id.825	7	13523683	rs4492265	A	G	-0.0905757	0.0191658	-4.71566	2.41e-06	6063	22
genus.Slackia.id.825	8	96946291	rs16894137	C	T	-0.122792	0.0263047	-4.69152	2.71e-06	6063	22
genus.Slackia.id.825	7	78282725	rs112764253	T	A	0.194714	0.0411598	4.64531	3.4e-06	5634	17
genus.Slackia.id.825	15	34041896	rs12440440	A	G	0.0901934	0.0190582	4.69788	2.63e-06	6063	22
genus.Slackia.id.825	7	99451715	rs35156985	T	C	-0.155709	0.0348085	-4.4636	8.06e-06	5965	21
genus.Slackia.id.825	19	4555786	rs10409783	A	G	0.0950828	0.0211239	4.47347	7.7e-06	5941	20
genus.Slackia.id.825	16	7460475	rs13339230	C	G	0.147055	0.0330635	4.48126	7.42e-06	6063	22
genus.Slackia.id.825	4	57167507	rs58767323	G	C	-0.102833	0.0227077	-4.58225	4.6e-06	6063	22
genus.Streptococcus.id.1853	12	100584014	rs11110281	T	C	-0.137519	0.0227398	-5.95611	2.58e-09	15120	20
genus.Streptococcus.id.1853	17	61298020	rs4968759	A	G	-0.0515109	0.0112068	-4.62306	3.78e-06	16384	24
genus.Streptococcus.id.1853	7	46774896	rs11764382	A	G	-0.0695345	0.0143671	-4.84186	1.29e-06	16387	24
genus.Streptococcus.id.1853	15	41663393	rs72739637	A	G	0.0959942	0.0193213	4.88523	1.03e-06	14920	21
genus.Streptococcus.id.1853	11	131649446	rs1918540	G	A	0.059639	0.0128148	4.71302	2.44e-06	16373	24
genus.Streptococcus.id.1853	8	10199548	rs17708276	A	G	-0.0793955	0.0170628	-4.66803	3.04e-06	16278	23
genus.Streptococcus.id.1853	5	174173171	rs77558518	A	G	-0.103999	0.0229714	-4.57737	4.71e-06	14949	20
genus.Streptococcus.id.1853	3	94103591	rs11720390	G	A	0.107024	0.0228121	4.63353	3.59e-06	15220	21
genus.Streptococcus.id.1853	5	169689604	rs395407	G	C	-0.0792781	0.0173697	-4.5932	4.37e-06	15864	22
genus.Streptococcus.id.1853	9	93556174	rs10448310	A	G	-0.0517935	0.0111324	-4.65076	3.31e-06	16384	24
genus.Streptococcus.id.1853	10	28588269	rs7916711	A	G	0.102891	0.0217362	4.69113	2.72e-06	15294	21
genus.Streptococcus.id.1853	8	11640784	rs8191642	G	A	-0.0604189	0.013671	-4.46268	8.09e-06	16384	24
genus.Streptococcus.id.1853	10	8102404	rs71481756	T	G	0.0931048	0.0207949	4.50896	6.51e-06	14526	20
genus.Streptococcus.id.1853	14	97526750	rs2370083	G	T	-0.0816836	0.0185851	-4.42259	9.75e-06	16277	23
genus.Streptococcus.id.1853	4	53657577	rs10028567	C	T	-0.0921167	0.0191881	-4.48465	7.3e-06	16311	23
genus.Streptococcus.id.1853	3	132058723	rs6806351	T	C	-0.0633829	0.0136647	-4.56738	4.94e-06	15973	23
genus.Streptococcus.id.1853	4	37452858	rs57646748	G	A	-0.0907696	0.0200344	-4.5457	5.48e-06	15939	23
genus.Streptococcus.id.1853	17	80576624	rs9903102	C	A	-0.0709483	0.0155275	-4.60223	4.18e-06	16384	24
genus.Streptococcus.id.1853	16	73391982	rs6563952	G	C	0.0827344	0.0180035	4.53278	5.82e-06	16387	24
genus.Subdoligranulum.id.2070	3	62327558	rs12638227	G	C	-0.0557288	0.0108552	-5.15943	2.48e-07	17165	23
genus.Subdoligranulum.id.2070	5	141857415	rs10065321	T	C	-0.0512828	0.0108105	-4.74341	2.1e-06	17589	24
genus.Subdoligranulum.id.2070	2	218215847	rs4347804	A	G	0.166063	0.0357483	4.7356	2.18e-06	4312	8
genus.Subdoligranulum.id.2070	5	4671383	rs6555306	T	C	-0.0740777	0.0155463	-4.68449	2.81e-06	17591	24
genus.Subdoligranulum.id.2070	4	48990885	rs3761728	T	G	-0.0543458	0.0118866	-4.61838	3.87e-06	17570	24
genus.Subdoligranulum.id.2070	10	125472937	rs2114677	C	T	-0.104176	0.0230829	-4.69111	2.72e-06	15566	20
genus.Subdoligranulum.id.2070	19	29644694	rs75158211	T	C	-0.072343	0.015933	-4.47837	7.52e-06	17165	23
genus.Subdoligranulum.id.2070	6	153694029	rs2171249	C	T	0.106744	0.0233213	4.58658	4.51e-06	14679	17
genus.Subdoligranulum.id.2070	14	86933898	rs35940633	G	A	-0.0511008	0.011001	-4.60039	4.22e-06	17582	24
genus.Subdoligranulum.id.2070	5	117799448	rs76528319	G	T	-0.143279	0.0310662	-4.48144	7.41e-06	8468	15
genus.Subdoligranulum.id.2070	2	232408743	rs1667315	G	A	0.0485017	0.0107452	4.50232	6.72e-06	17586	24
genus.Subdoligranulum.id.2070	3	183716408	rs76664262	T	A	0.0834078	0.0185357	4.57016	4.87e-06	16712	22
genus.Subdoligranulum.id.2070	2	200288718	rs10497836	C	T	-0.0524065	0.0118697	-4.45525	8.38e-06	17579	24
genus.Subdoligranulum.id.2070	16	13684415	rs16962433	A	T	0.0855999	0.0189213	4.47488	7.65e-06	15857	22
genus.Sutterella.id.2896	5	58499183	rs13173038	A	G	-0.0718076	0.0151627	-4.69017	2.73e-06	13245	24
genus.Sutterella.id.2896	13	58689340	rs2321387	G	A	-0.0592876	0.0124509	-4.76751	1.87e-06	13252	24
genus.Sutterella.id.2896	16	85038065	rs7499539	A	G	0.0617478	0.0130998	4.72007	2.36e-06	13254	24
genus.Sutterella.id.2896	7	150126751	rs62501473	G	A	0.0694233	0.0149416	4.54404	5.52e-06	12762	22
genus.Sutterella.id.2896	1	63278549	rs143438747	T	C	-0.145793	0.0306867	-4.65245	3.28e-06	9368	14
genus.Sutterella.id.2896	6	18583878	rs9350083	T	G	-0.0593069	0.0133929	-4.45917	8.23e-06	13254	24
genus.Sutterella.id.2896	3	70588939	rs7638039	T	C	0.0645624	0.0143887	4.44808	8.66e-06	13236	24
genus.Sutterella.id.2896	10	102520687	rs11591622	T	G	-0.0688382	0.0151375	-4.50948	6.5e-06	12604	23
genus.Sutterella.id.2896	7	111285025	rs2613606	C	T	-0.0556794	0.0124117	-4.48762	7.2e-06	13249	24
genus.Sutterella.id.2896	6	82386821	rs1145877	A	G	-0.073548	0.0162413	-4.4877	7.2e-06	13251	24
genus.Sutterella.id.2896	11	111695709	rs607327	C	T	0.0578334	0.0129053	4.50521	6.63e-06	13251	24
genus.Sutterella.id.2896	6	147936781	rs2050185	G	A	0.0575138	0.0128766	4.466	7.97e-06	13243	24
genus.Terrisporobacter.id.11348	11	8938819	rs1883097	C	T	0.226399	0.0454642	5.06158	4.16e-07	4417	11
genus.Terrisporobacter.id.11348	3	144148905	rs2569953	A	C	-0.0775591	0.0174641	-4.4411	8.95e-06	6637	18
genus.Terrisporobacter.id.11348	16	15920394	rs7184125	T	C	0.091256	0.0205493	4.45267	8.48e-06	6232	17
genus.Terrisporobacter.id.11348	19	17026940	rs2872237	C	A	-0.0814505	0.0175943	-4.61288	3.97e-06	6632	18
genus.Terrisporobacter.id.11348	11	20621043	rs58405430	G	T	0.134617	0.0301177	4.46687	7.94e-06	6176	16
genus.Terrisporobacter.id.11348	9	117245252	rs7034891	G	C	-0.0799209	0.0173794	-4.5851	4.54e-06	6629	18
genus.Turicibacter.id.2162	2	63366962	rs149744580	A	G	0.169883	0.0315478	5.39092	7.01e-08	8459	18
genus.Turicibacter.id.2162	5	95717619	rs4869133	G	A	0.131186	0.027197	4.7038	2.55e-06	8256	19
genus.Turicibacter.id.2162	17	43117476	rs12603364	T	C	0.110861	0.0225598	4.91974	8.67e-07	8923	22
genus.Turicibacter.id.2162	12	12242455	rs11054680	T	C	-0.104751	0.0226998	-4.72424	2.31e-06	8928	22
genus.Turicibacter.id.2162	7	130972179	rs55756211	T	C	-0.115115	0.0240708	-4.68458	2.81e-06	8941	23
genus.Turicibacter.id.2162	11	1681862	rs61265175	G	C	-0.0858591	0.0185778	-4.60439	4.14e-06	8941	23
genus.Turicibacter.id.2162	16	49826299	rs7199484	G	A	-0.0731428	0.0160172	-4.53477	5.77e-06	8948	23
genus.Turicibacter.id.2162	16	10181248	rs11649454	G	C	0.0950891	0.0203433	4.65332	3.27e-06	8943	23
genus.Turicibacter.id.2162	21	36929643	rs2834977	T	C	-0.0959995	0.0208261	-4.61369	3.96e-06	8946	23
genus.Turicibacter.id.2162	8	26027842	rs2952020	G	A	-0.0759019	0.0165764	-4.53971	5.63e-06	8949	23
genus.Turicibacter.id.2162	19	11864932	rs11666533	C	T	-0.111689	0.0248436	-4.48268	7.37e-06	8256	19
genus.Turicibacter.id.2162	15	92605098	rs4247078	C	G	0.0710377	0.0155221	4.54626	5.46e-06	8948	23
genus.Turicibacter.id.2162	5	170048048	rs2221441	G	C	0.0710364	0.015343	4.64163	3.46e-06	8720	22
genus.Turicibacter.id.2162	6	126111881	rs3734633	G	A	-0.120957	0.02683	-4.55179	5.32e-06	8626	22
genus.Tyzzerella3.id.11335	19	1030320	rs67476743	T	G	0.132164	0.022208	5.89528	3.74e-09	4948	20
genus.Tyzzerella3.id.11335	5	16388259	rs17706273	T	C	-0.140368	0.0274708	-4.99518	5.88e-07	5395	23
genus.Tyzzerella3.id.11335	2	57810406	rs7561370	T	C	0.131341	0.0286292	4.80911	1.52e-06	5396	23
genus.Tyzzerella3.id.11335	17	3738781	rs55799124	A	G	-0.11435	0.0238604	-4.8344	1.34e-06	5362	22
genus.Tyzzerella3.id.11335	7	82547827	rs17809157	A	T	-0.163819	0.0336386	-4.8058	1.54e-06	4621	20
genus.Tyzzerella3.id.11335	9	33113322	rs7019909	T	C	0.144156	0.0301626	4.77906	1.76e-06	5396	23
genus.Tyzzerella3.id.11335	13	35023691	rs75091807	G	T	-0.184966	0.0383029	-4.78537	1.71e-06	4621	20
genus.Tyzzerella3.id.11335	14	89595945	rs4904512	T	C	-0.117151	0.0250306	-4.66457	3.09e-06	5396	23
genus.Tyzzerella3.id.11335	13	81593016	rs7333521	T	C	-0.207191	0.0453121	-4.57005	4.88e-06	4335	15
genus.Tyzzerella3.id.11335	10	46098286	rs112102233	A	G	-0.216348	0.0477575	-4.52025	6.18e-06	3857	14
genus.Tyzzerella3.id.11335	6	102680257	rs1232220	G	T	-0.143869	0.031828	-4.46766	7.91e-06	5000	21
genus.Tyzzerella3.id.11335	12	77390329	rs191093	G	A	0.159008	0.0353306	4.50099	6.76e-06	4621	20
genus.Tyzzerella3.id.11335	11	87588698	rs10898797	C	T	0.12238	0.0274683	4.44341	8.85e-06	5387	23
genus.Tyzzerella3.id.11335	6	5755626	rs6920448	C	T	-0.141081	0.0305446	-4.60354	4.15e-06	5010	22
genus.Veillonella.id.2198	11	44302154	rs2013594	T	C	-0.0720698	0.0155153	-4.64376	3.42e-06	9283	24
genus.Veillonella.id.2198	8	13253770	rs12679709	C	G	-0.0793499	0.0164818	-4.7774	1.78e-06	9290	24
genus.Veillonella.id.2198	22	45604800	rs742016	A	G	-0.0688571	0.0149769	-4.57968	4.66e-06	9279	24
genus.Veillonella.id.2198	21	30010673	rs1882878	A	G	-0.0768966	0.0163908	-4.67213	2.98e-06	9282	24
genus.Veillonella.id.2198	3	125544032	rs7645873	A	T	0.0761385	0.0164228	4.66289	3.12e-06	9286	24
genus.Veillonella.id.2198	11	2956783	rs55807413	A	G	0.107329	0.0237633	4.5442	5.51e-06	8610	22
genus.Veillonella.id.2198	5	119914285	rs62376424	C	T	-0.0762216	0.0163499	-4.63012	3.65e-06	8999	23
genus.Veillonella.id.2198	14	106939916	rs7359080	C	A	-0.135391	0.030352	-4.48187	7.4e-06	6189	15
genus.Veillonella.id.2198	9	89306305	rs11141494	G	A	-0.0783421	0.0174393	-4.42272	9.75e-06	9291	24
genus.Veillonella.id.2198	1	178945043	rs6656807	A	G	0.0703062	0.0153954	4.54487	5.5e-06	8999	23
genus.Veillonella.id.2198	12	129984555	rs11614532	G	C	0.0744538	0.0165214	4.48988	7.13e-06	8411	22
genus.Victivallis.id.2256	11	9312796	rs56349194	A	G	-0.158501	0.0315231	-4.9831	6.26e-07	3266	17
genus.Victivallis.id.2256	9	136309841	rs592514	T	A	-0.181449	0.0391678	-4.69983	2.6e-06	3241	16
genus.Victivallis.id.2256	14	96071125	rs911666	T	C	-0.118576	0.0263146	-4.47468	7.65e-06	3267	17
genus.Victivallis.id.2256	3	60975863	rs7374366	G	A	-0.182274	0.0405039	-4.48688	7.23e-06	3235	16
genus.Victivallis.id.2256	12	102514184	rs4764863	G	A	0.121561	0.0246058	4.93002	8.22e-07	3266	17
genus.Victivallis.id.2256	4	9608445	rs12512543	A	C	-0.178036	0.0374344	-4.70479	2.54e-06	3239	16
genus.Victivallis.id.2256	7	106378229	rs342302	A	G	-0.152754	0.0351572	-4.46096	8.16e-06	3265	17
genus.Victivallis.id.2256	6	131630319	rs4895919	T	C	-0.116918	0.0247515	-4.68851	2.75e-06	3254	17
genus.Victivallis.id.2256	2	38049069	rs11899949	G	A	0.130568	0.0276239	4.68739	2.77e-06	3258	17
genus.Victivallis.id.2256	3	57723877	rs6445926	G	C	0.117031	0.0249764	4.6737	2.96e-06	3267	17
genus.Victivallis.id.2256	13	72876881	rs173120	T	C	0.13381	0.0290127	4.47468	7.65e-06	3263	17
genus.Victivallis.id.2256	5	180579462	rs2546432	T	C	-0.110803	0.0249655	-4.41863	9.93e-06	3266	17
genus.Victivallis.id.2256	21	40405606	rs1882775	A	G	-0.13827	0.031273	-4.44649	8.73e-06	3258	17
