# Supplementary material for: Improving precision management of anxiety disorders: a Mendelian randomization study targeting specific gut microbiota and associated metabolites
Source: Front Microbiol. 2024 Apr 9;15:1380912. doi: 10.3389/fmicb.2024.1380912 (PMC11035889; doi:10.3389/fmicb.2024.1380912)
Supplement: Supplementary file 3 [file Table_3.XLSX]

## Sheet: Results of initial MR analyis
id.outcome	outcome	exposure	method	nsnp	b	se	pval	lo_ci	up_ci	or	or_lci95	or_uci95
finn-b-F5_ALLANXIOUS	All anxiety disorders || id:finn-b-F5_ALLANXIOUS	genus..Clostridiuminnocuumgroup.id.14397	MR Egger	7	-0.335595	0.244199	0.22776	-0.814225	0.143035	0.714913	0.442983	1.15377
finn-b-F5_ALLANXIOUS	All anxiety disorders || id:finn-b-F5_ALLANXIOUS	genus..Clostridiuminnocuumgroup.id.14397	Weighted median	7	-0.00772258	0.0689082	0.910768	-0.142783	0.127338	0.992307	0.866942	1.1358
finn-b-F5_ALLANXIOUS	All anxiety disorders || id:finn-b-F5_ALLANXIOUS	genus..Clostridiuminnocuumgroup.id.14397	Inverse variance weighted	7	-0.0419746	0.0494728	0.396194	-0.138941	0.054992	0.958894	0.870279	1.05653
finn-b-F5_ALLANXIOUS	All anxiety disorders || id:finn-b-F5_ALLANXIOUS	genus..Clostridiuminnocuumgroup.id.14397	Simple mode	7	-0.0169116	0.094004	0.863151	-0.201159	0.167336	0.983231	0.817782	1.18215
finn-b-F5_ALLANXIOUS	All anxiety disorders || id:finn-b-F5_ALLANXIOUS	genus..Clostridiuminnocuumgroup.id.14397	Weighted mode	7	-0.0169116	0.0863996	0.851276	-0.186255	0.152432	0.983231	0.830062	1.16466
finn-b-F5_ALLANXIOUS	All anxiety disorders || id:finn-b-F5_ALLANXIOUS	genus..Eubacteriumbrachygroup.id.11296	MR Egger	10	0.0493258	0.175632	0.785953	-0.294912	0.393564	1.05056	0.744597	1.48225
finn-b-F5_ALLANXIOUS	All anxiety disorders || id:finn-b-F5_ALLANXIOUS	genus..Eubacteriumbrachygroup.id.11296	Weighted median	10	0.0107533	0.0525275	0.837793	-0.0922006	0.113707	1.01081	0.911922	1.12042
finn-b-F5_ALLANXIOUS	All anxiety disorders || id:finn-b-F5_ALLANXIOUS	genus..Eubacteriumbrachygroup.id.11296	Inverse variance weighted	10	-0.00182655	0.043766	0.96671	-0.0876079	0.0839548	0.998175	0.91612	1.08758
finn-b-F5_ALLANXIOUS	All anxiety disorders || id:finn-b-F5_ALLANXIOUS	genus..Eubacteriumbrachygroup.id.11296	Simple mode	10	0.0285246	0.0853997	0.746021	-0.138859	0.195908	1.02894	0.870351	1.21641
finn-b-F5_ALLANXIOUS	All anxiety disorders || id:finn-b-F5_ALLANXIOUS	genus..Eubacteriumbrachygroup.id.11296	Weighted mode	10	0.0298055	0.0911823	0.751234	-0.148912	0.208523	1.03025	0.861645	1.23186
finn-b-F5_ALLANXIOUS	All anxiety disorders || id:finn-b-F5_ALLANXIOUS	genus..Eubacteriumcoprostanoligenesgroup.id.11375	MR Egger	13	0.255655	0.307721	0.423752	-0.347478	0.858789	1.29131	0.706467	2.3603
finn-b-F5_ALLANXIOUS	All anxiety disorders || id:finn-b-F5_ALLANXIOUS	genus..Eubacteriumcoprostanoligenesgroup.id.11375	Weighted median	13	-0.0385774	0.115161	0.737635	-0.264293	0.187138	0.962157	0.767749	1.20579
finn-b-F5_ALLANXIOUS	All anxiety disorders || id:finn-b-F5_ALLANXIOUS	genus..Eubacteriumcoprostanoligenesgroup.id.11375	Inverse variance weighted	13	0.0483728	0.080746	0.549123	-0.109889	0.206635	1.04956	0.895933	1.22953
finn-b-F5_ALLANXIOUS	All anxiety disorders || id:finn-b-F5_ALLANXIOUS	genus..Eubacteriumcoprostanoligenesgroup.id.11375	Simple mode	13	-0.082751	0.208707	0.698701	-0.491816	0.326314	0.92058	0.611515	1.38585
finn-b-F5_ALLANXIOUS	All anxiety disorders || id:finn-b-F5_ALLANXIOUS	genus..Eubacteriumcoprostanoligenesgroup.id.11375	Weighted mode	13	-0.0956883	0.194335	0.63133	-0.476585	0.285208	0.908747	0.6209	1.33004
finn-b-F5_ALLANXIOUS	All anxiety disorders || id:finn-b-F5_ALLANXIOUS	genus..Eubacteriumeligensgroup.id.14372	MR Egger	7	0.398624	0.345673	0.300967	-0.278896	1.07614	1.48977	0.756618	2.93335
finn-b-F5_ALLANXIOUS	All anxiety disorders || id:finn-b-F5_ALLANXIOUS	genus..Eubacteriumeligensgroup.id.14372	Weighted median	7	0.00443932	0.132163	0.973204	-0.254601	0.26348	1.00445	0.775226	1.30145
finn-b-F5_ALLANXIOUS	All anxiety disorders || id:finn-b-F5_ALLANXIOUS	genus..Eubacteriumeligensgroup.id.14372	Inverse variance weighted	7	-0.0214401	0.0974744	0.825905	-0.21249	0.16961	0.978788	0.808569	1.18484
finn-b-F5_ALLANXIOUS	All anxiety disorders || id:finn-b-F5_ALLANXIOUS	genus..Eubacteriumeligensgroup.id.14372	Simple mode	7	0.0188343	0.19997	0.928028	-0.373106	0.410775	1.01901	0.688592	1.50799
finn-b-F5_ALLANXIOUS	All anxiety disorders || id:finn-b-F5_ALLANXIOUS	genus..Eubacteriumeligensgroup.id.14372	Weighted mode	7	0.0072049	0.187004	0.970517	-0.359323	0.373733	1.00723	0.698149	1.45315
finn-b-F5_ALLANXIOUS	All anxiety disorders || id:finn-b-F5_ALLANXIOUS	genus..Eubacteriumfissicatenagroup.id.14373	MR Egger	9	-0.0106028	0.243612	0.9665	-0.488082	0.466876	0.989453	0.613803	1.595
finn-b-F5_ALLANXIOUS	All anxiety disorders || id:finn-b-F5_ALLANXIOUS	genus..Eubacteriumfissicatenagroup.id.14373	Weighted median	9	0.0276866	0.0563702	0.623316	-0.0827991	0.138172	1.02807	0.920536	1.14817
finn-b-F5_ALLANXIOUS	All anxiety disorders || id:finn-b-F5_ALLANXIOUS	genus..Eubacteriumfissicatenagroup.id.14373	Inverse variance weighted	9	0.0124479	0.046784	0.790184	-0.0792488	0.104145	1.01253	0.92381	1.10976
finn-b-F5_ALLANXIOUS	All anxiety disorders || id:finn-b-F5_ALLANXIOUS	genus..Eubacteriumfissicatenagroup.id.14373	Simple mode	9	0.0252309	0.0825266	0.767614	-0.136521	0.186983	1.02555	0.872388	1.20561
finn-b-F5_ALLANXIOUS	All anxiety disorders || id:finn-b-F5_ALLANXIOUS	genus..Eubacteriumfissicatenagroup.id.14373	Weighted mode	9	0.0200018	0.0830487	0.815733	-0.142774	0.182777	1.0202	0.86695	1.20055
finn-b-F5_ALLANXIOUS	All anxiety disorders || id:finn-b-F5_ALLANXIOUS	genus..Eubacteriumhalliigroup.id.11338	MR Egger	15	-0.0499491	0.132568	0.712415	-0.309783	0.209885	0.951278	0.733606	1.23354
finn-b-F5_ALLANXIOUS	All anxiety disorders || id:finn-b-F5_ALLANXIOUS	genus..Eubacteriumhalliigroup.id.11338	Weighted median	15	0.00125943	0.0844032	0.988095	-0.164171	0.16669	1.00126	0.848597	1.18139
finn-b-F5_ALLANXIOUS	All anxiety disorders || id:finn-b-F5_ALLANXIOUS	genus..Eubacteriumhalliigroup.id.11338	Inverse variance weighted	15	0.00457096	0.0632381	0.942378	-0.119376	0.128518	1.00458	0.887474	1.13714
finn-b-F5_ALLANXIOUS	All anxiety disorders || id:finn-b-F5_ALLANXIOUS	genus..Eubacteriumhalliigroup.id.11338	Simple mode	15	-0.0204477	0.149854	0.893407	-0.314161	0.273266	0.97976	0.730401	1.31425
finn-b-F5_ALLANXIOUS	All anxiety disorders || id:finn-b-F5_ALLANXIOUS	genus..Eubacteriumhalliigroup.id.11338	Weighted mode	15	-0.0264829	0.1359	0.848294	-0.292846	0.239881	0.973865	0.746137	1.2711
finn-b-F5_ALLANXIOUS	All anxiety disorders || id:finn-b-F5_ALLANXIOUS	genus..Eubacteriumnodatumgroup.id.11297	MR Egger	11	-0.0851873	0.169966	0.628259	-0.418321	0.247947	0.91834	0.658151	1.28139
finn-b-F5_ALLANXIOUS	All anxiety disorders || id:finn-b-F5_ALLANXIOUS	genus..Eubacteriumnodatumgroup.id.11297	Weighted median	11	-0.0998781	0.0521234	0.0553417	-0.20204	0.00228387	0.904948	0.817062	1.00229
finn-b-F5_ALLANXIOUS	All anxiety disorders || id:finn-b-F5_ALLANXIOUS	genus..Eubacteriumnodatumgroup.id.11297	Inverse variance weighted	11	-0.102907	0.0381722	0.00702086	-0.177724	-0.0280891	0.902211	0.837173	0.972302
finn-b-F5_ALLANXIOUS	All anxiety disorders || id:finn-b-F5_ALLANXIOUS	genus..Eubacteriumnodatumgroup.id.11297	Simple mode	11	-0.111515	0.0928486	0.257411	-0.293498	0.0704685	0.894478	0.745651	1.07301
finn-b-F5_ALLANXIOUS	All anxiety disorders || id:finn-b-F5_ALLANXIOUS	genus..Eubacteriumnodatumgroup.id.11297	Weighted mode	11	-0.100577	0.0790159	0.231862	-0.255448	0.0542946	0.904316	0.77457	1.0558
finn-b-F5_ALLANXIOUS	All anxiety disorders || id:finn-b-F5_ALLANXIOUS	genus..Eubacteriumoxidoreducensgroup.id.11339	MR Egger	5	-0.0937834	0.355895	0.809218	-0.791338	0.603772	0.91048	0.453238	1.829
finn-b-F5_ALLANXIOUS	All anxiety disorders || id:finn-b-F5_ALLANXIOUS	genus..Eubacteriumoxidoreducensgroup.id.11339	Weighted median	5	-0.120475	0.0950874	0.205157	-0.306847	0.065896	0.886499	0.735763	1.06812
finn-b-F5_ALLANXIOUS	All anxiety disorders || id:finn-b-F5_ALLANXIOUS	genus..Eubacteriumoxidoreducensgroup.id.11339	Inverse variance weighted	5	-0.106625	0.0828805	0.198271	-0.269071	0.0558206	0.898862	0.764089	1.05741
finn-b-F5_ALLANXIOUS	All anxiety disorders || id:finn-b-F5_ALLANXIOUS	genus..Eubacteriumoxidoreducensgroup.id.11339	Simple mode	5	-0.128182	0.136912	0.402157	-0.396529	0.140166	0.879694	0.672651	1.15046
finn-b-F5_ALLANXIOUS	All anxiety disorders || id:finn-b-F5_ALLANXIOUS	genus..Eubacteriumoxidoreducensgroup.id.11339	Weighted mode	5	-0.121606	0.137849	0.427511	-0.39179	0.148579	0.885497	0.675846	1.16018
finn-b-F5_ALLANXIOUS	All anxiety disorders || id:finn-b-F5_ALLANXIOUS	genus..Eubacteriumrectalegroup.id.14374	MR Egger	9	-0.0631087	0.345003	0.860044	-0.739315	0.613098	0.938841	0.477441	1.84614
finn-b-F5_ALLANXIOUS	All anxiety disorders || id:finn-b-F5_ALLANXIOUS	genus..Eubacteriumrectalegroup.id.14374	Weighted median	9	-0.127084	0.118934	0.285281	-0.360194	0.106026	0.880659	0.697541	1.11185
finn-b-F5_ALLANXIOUS	All anxiety disorders || id:finn-b-F5_ALLANXIOUS	genus..Eubacteriumrectalegroup.id.14374	Inverse variance weighted	9	-0.132029	0.0913635	0.14843	-0.311102	0.047043	0.876315	0.732639	1.04817
finn-b-F5_ALLANXIOUS	All anxiety disorders || id:finn-b-F5_ALLANXIOUS	genus..Eubacteriumrectalegroup.id.14374	Simple mode	9	-0.121349	0.191272	0.543511	-0.496241	0.253544	0.885725	0.608815	1.28858
finn-b-F5_ALLANXIOUS	All anxiety disorders || id:finn-b-F5_ALLANXIOUS	genus..Eubacteriumrectalegroup.id.14374	Weighted mode	9	-0.0985321	0.189037	0.616323	-0.469045	0.271981	0.906167	0.625599	1.31256
finn-b-F5_ALLANXIOUS	All anxiety disorders || id:finn-b-F5_ALLANXIOUS	genus..Eubacteriumruminantiumgroup.id.11340	MR Egger	18	0.0867575	0.154285	0.581691	-0.215641	0.389156	1.09063	0.806025	1.47573
finn-b-F5_ALLANXIOUS	All anxiety disorders || id:finn-b-F5_ALLANXIOUS	genus..Eubacteriumruminantiumgroup.id.11340	Weighted median	18	0.0780615	0.0626742	0.212943	-0.0447799	0.200903	1.08119	0.956208	1.22251
finn-b-F5_ALLANXIOUS	All anxiety disorders || id:finn-b-F5_ALLANXIOUS	genus..Eubacteriumruminantiumgroup.id.11340	Inverse variance weighted	18	0.0584436	0.0447576	0.191627	-0.0292813	0.146168	1.06019	0.971143	1.15739
finn-b-F5_ALLANXIOUS	All anxiety disorders || id:finn-b-F5_ALLANXIOUS	genus..Eubacteriumruminantiumgroup.id.11340	Simple mode	18	0.074451	0.130182	0.574874	-0.180705	0.329607	1.07729	0.834682	1.39042
finn-b-F5_ALLANXIOUS	All anxiety disorders || id:finn-b-F5_ALLANXIOUS	genus..Eubacteriumruminantiumgroup.id.11340	Weighted mode	18	0.0959059	0.133883	0.483505	-0.166504	0.358316	1.10066	0.846619	1.43092
finn-b-F5_ALLANXIOUS	All anxiety disorders || id:finn-b-F5_ALLANXIOUS	genus..Eubacteriumventriosumgroup.id.11341	MR Egger	15	0.452857	0.344383	0.21124	-0.222133	1.12785	1.5728	0.800809	3.089
finn-b-F5_ALLANXIOUS	All anxiety disorders || id:finn-b-F5_ALLANXIOUS	genus..Eubacteriumventriosumgroup.id.11341	Weighted median	15	-0.00626369	0.0982674	0.949176	-0.198868	0.18634	0.993756	0.819658	1.20483
finn-b-F5_ALLANXIOUS	All anxiety disorders || id:finn-b-F5_ALLANXIOUS	genus..Eubacteriumventriosumgroup.id.11341	Inverse variance weighted	15	0.0431693	0.0785659	0.582685	-0.11082	0.197159	1.04411	0.8951	1.21794
finn-b-F5_ALLANXIOUS	All anxiety disorders || id:finn-b-F5_ALLANXIOUS	genus..Eubacteriumventriosumgroup.id.11341	Simple mode	15	-0.00931926	0.172609	0.957706	-0.347634	0.328995	0.990724	0.706358	1.38957
finn-b-F5_ALLANXIOUS	All anxiety disorders || id:finn-b-F5_ALLANXIOUS	genus..Eubacteriumventriosumgroup.id.11341	Weighted mode	15	-0.0280994	0.172196	0.872707	-0.365604	0.309405	0.972292	0.693778	1.36261
finn-b-F5_ALLANXIOUS	All anxiety disorders || id:finn-b-F5_ALLANXIOUS	genus..Eubacteriumxylanophilumgroup.id.14375	MR Egger	9	0.0123687	0.223398	0.957394	-0.425491	0.450228	1.01245	0.653449	1.56867
finn-b-F5_ALLANXIOUS	All anxiety disorders || id:finn-b-F5_ALLANXIOUS	genus..Eubacteriumxylanophilumgroup.id.14375	Weighted median	9	-0.0716728	0.0887135	0.419141	-0.245551	0.102206	0.930835	0.782273	1.10761
finn-b-F5_ALLANXIOUS	All anxiety disorders || id:finn-b-F5_ALLANXIOUS	genus..Eubacteriumxylanophilumgroup.id.14375	Inverse variance weighted	9	-0.0574778	0.0747276	0.441795	-0.203944	0.0889882	0.944143	0.815508	1.09307
finn-b-F5_ALLANXIOUS	All anxiety disorders || id:finn-b-F5_ALLANXIOUS	genus..Eubacteriumxylanophilumgroup.id.14375	Simple mode	9	-0.0493676	0.132788	0.719713	-0.309632	0.210897	0.951831	0.733717	1.23479
finn-b-F5_ALLANXIOUS	All anxiety disorders || id:finn-b-F5_ALLANXIOUS	genus..Eubacteriumxylanophilumgroup.id.14375	Weighted mode	9	-0.0626778	0.132195	0.648076	-0.32178	0.196424	0.939246	0.724858	1.21704
finn-b-F5_ALLANXIOUS	All anxiety disorders || id:finn-b-F5_ALLANXIOUS	genus..Ruminococcusgauvreauiigroup.id.11342	MR Egger	11	-0.524443	0.369381	0.189367	-1.24843	0.199545	0.591885	0.286955	1.22085
finn-b-F5_ALLANXIOUS	All anxiety disorders || id:finn-b-F5_ALLANXIOUS	genus..Ruminococcusgauvreauiigroup.id.11342	Weighted median	11	-0.0523042	0.103486	0.613261	-0.255136	0.150528	0.94904	0.774811	1.16245
finn-b-F5_ALLANXIOUS	All anxiety disorders || id:finn-b-F5_ALLANXIOUS	genus..Ruminococcusgauvreauiigroup.id.11342	Inverse variance weighted	11	0.0523984	0.0968897	0.588642	-0.137505	0.242302	1.0538	0.87153	1.27418
finn-b-F5_ALLANXIOUS	All anxiety disorders || id:finn-b-F5_ALLANXIOUS	genus..Ruminococcusgauvreauiigroup.id.11342	Simple mode	11	-0.0818898	0.164206	0.628776	-0.403733	0.239954	0.921374	0.667822	1.27119
finn-b-F5_ALLANXIOUS	All anxiety disorders || id:finn-b-F5_ALLANXIOUS	genus..Ruminococcusgauvreauiigroup.id.11342	Weighted mode	11	-0.0883676	0.137644	0.535311	-0.358149	0.181414	0.915424	0.698969	1.19891
finn-b-F5_ALLANXIOUS	All anxiety disorders || id:finn-b-F5_ALLANXIOUS	genus..Ruminococcusgnavusgroup.id.14376	MR Egger	11	-0.0450546	0.267507	0.869974	-0.569368	0.479259	0.955945	0.565883	1.61488
finn-b-F5_ALLANXIOUS	All anxiety disorders || id:finn-b-F5_ALLANXIOUS	genus..Ruminococcusgnavusgroup.id.14376	Weighted median	11	-0.0247927	0.0696709	0.721949	-0.161348	0.111762	0.975512	0.850996	1.11825
finn-b-F5_ALLANXIOUS	All anxiety disorders || id:finn-b-F5_ALLANXIOUS	genus..Ruminococcusgnavusgroup.id.14376	Inverse variance weighted	11	0.0418998	0.0533195	0.43197	-0.0626065	0.146406	1.04279	0.939313	1.15767
finn-b-F5_ALLANXIOUS	All anxiety disorders || id:finn-b-F5_ALLANXIOUS	genus..Ruminococcusgnavusgroup.id.14376	Simple mode	11	-0.0639081	0.114165	0.587945	-0.287672	0.159856	0.938091	0.750007	1.17334
finn-b-F5_ALLANXIOUS	All anxiety disorders || id:finn-b-F5_ALLANXIOUS	genus..Ruminococcusgnavusgroup.id.14376	Weighted mode	11	-0.0580031	0.106192	0.596897	-0.26614	0.150134	0.943647	0.766332	1.16199
finn-b-F5_ALLANXIOUS	All anxiety disorders || id:finn-b-F5_ALLANXIOUS	genus..Ruminococcustorquesgroup.id.14377	MR Egger	8	0.124527	0.339265	0.726181	-0.540432	0.789485	1.13261	0.582497	2.20226
finn-b-F5_ALLANXIOUS	All anxiety disorders || id:finn-b-F5_ALLANXIOUS	genus..Ruminococcustorquesgroup.id.14377	Weighted median	8	0.0852314	0.13805	0.536975	-0.185347	0.35581	1.08897	0.830816	1.42734
finn-b-F5_ALLANXIOUS	All anxiety disorders || id:finn-b-F5_ALLANXIOUS	genus..Ruminococcustorquesgroup.id.14377	Inverse variance weighted	8	-0.0183163	0.105801	0.862557	-0.225686	0.189054	0.98185	0.797968	1.20811
finn-b-F5_ALLANXIOUS	All anxiety disorders || id:finn-b-F5_ALLANXIOUS	genus..Ruminococcustorquesgroup.id.14377	Simple mode	8	0.155003	0.20981	0.484071	-0.256225	0.566231	1.16766	0.773968	1.76162
finn-b-F5_ALLANXIOUS	All anxiety disorders || id:finn-b-F5_ALLANXIOUS	genus..Ruminococcustorquesgroup.id.14377	Weighted mode	8	0.155003	0.214834	0.493988	-0.266071	0.576077	1.16766	0.766385	1.77905
finn-b-F5_ALLANXIOUS	All anxiety disorders || id:finn-b-F5_ALLANXIOUS	genus.Actinomyces.id.423	MR Egger	7	-0.0927496	0.181743	0.631542	-0.448966	0.263467	0.911422	0.638288	1.30143
finn-b-F5_ALLANXIOUS	All anxiety disorders || id:finn-b-F5_ALLANXIOUS	genus.Actinomyces.id.423	Weighted median	7	-0.0388696	0.0882858	0.659741	-0.21191	0.13417	0.961876	0.809038	1.14359
finn-b-F5_ALLANXIOUS	All anxiety disorders || id:finn-b-F5_ALLANXIOUS	genus.Actinomyces.id.423	Inverse variance weighted	7	-0.0170894	0.0693814	0.805442	-0.153077	0.118898	0.983056	0.858064	1.12626
finn-b-F5_ALLANXIOUS	All anxiety disorders || id:finn-b-F5_ALLANXIOUS	genus.Actinomyces.id.423	Simple mode	7	-0.10933	0.126882	0.421965	-0.358019	0.139358	0.896434	0.69906	1.14954
finn-b-F5_ALLANXIOUS	All anxiety disorders || id:finn-b-F5_ALLANXIOUS	genus.Actinomyces.id.423	Weighted mode	7	-0.0715239	0.108345	0.533664	-0.28388	0.140832	0.930974	0.752857	1.15123
finn-b-F5_ALLANXIOUS	All anxiety disorders || id:finn-b-F5_ALLANXIOUS	genus.Adlercreutzia.id.812	MR Egger	8	-0.201044	0.315847	0.547935	-0.820104	0.418017	0.817877	0.440386	1.51895
finn-b-F5_ALLANXIOUS	All anxiety disorders || id:finn-b-F5_ALLANXIOUS	genus.Adlercreutzia.id.812	Weighted median	8	-0.066898	0.0868477	0.441127	-0.23712	0.103324	0.935291	0.788897	1.10885
finn-b-F5_ALLANXIOUS	All anxiety disorders || id:finn-b-F5_ALLANXIOUS	genus.Adlercreutzia.id.812	Inverse variance weighted	8	-0.035007	0.0705875	0.619938	-0.173359	0.103344	0.965599	0.840836	1.10887
finn-b-F5_ALLANXIOUS	All anxiety disorders || id:finn-b-F5_ALLANXIOUS	genus.Adlercreutzia.id.812	Simple mode	8	-0.0865843	0.139099	0.553364	-0.359219	0.18605	0.917058	0.698222	1.20448
finn-b-F5_ALLANXIOUS	All anxiety disorders || id:finn-b-F5_ALLANXIOUS	genus.Adlercreutzia.id.812	Weighted mode	8	-0.0865843	0.140526	0.557295	-0.362015	0.188846	0.917058	0.696272	1.20785
finn-b-F5_ALLANXIOUS	All anxiety disorders || id:finn-b-F5_ALLANXIOUS	genus.Akkermansia.id.4037	MR Egger	12	0.331284	0.225881	0.173207	-0.111444	0.774011	1.39275	0.894542	2.16845
finn-b-F5_ALLANXIOUS	All anxiety disorders || id:finn-b-F5_ALLANXIOUS	genus.Akkermansia.id.4037	Weighted median	12	0.119264	0.0869954	0.170399	-0.0512471	0.289775	1.12667	0.950044	1.33613
finn-b-F5_ALLANXIOUS	All anxiety disorders || id:finn-b-F5_ALLANXIOUS	genus.Akkermansia.id.4037	Inverse variance weighted	12	0.0819222	0.0651101	0.208316	-0.0456936	0.209538	1.08537	0.955335	1.23311
finn-b-F5_ALLANXIOUS	All anxiety disorders || id:finn-b-F5_ALLANXIOUS	genus.Akkermansia.id.4037	Simple mode	12	0.171221	0.139744	0.246072	-0.102678	0.44512	1.18675	0.902417	1.56068
finn-b-F5_ALLANXIOUS	All anxiety disorders || id:finn-b-F5_ALLANXIOUS	genus.Akkermansia.id.4037	Weighted mode	12	0.18426	0.151042	0.248002	-0.111782	0.480301	1.20233	0.894239	1.61656
finn-b-F5_ALLANXIOUS	All anxiety disorders || id:finn-b-F5_ALLANXIOUS	genus.Alistipes.id.968	MR Egger	12	-0.700225	0.577547	0.25322	-1.83222	0.431767	0.496474	0.160058	1.53998
finn-b-F5_ALLANXIOUS	All anxiety disorders || id:finn-b-F5_ALLANXIOUS	genus.Alistipes.id.968	Weighted median	12	0.16421	0.138573	0.236017	-0.107394	0.435814	1.17846	0.898171	1.54622
finn-b-F5_ALLANXIOUS	All anxiety disorders || id:finn-b-F5_ALLANXIOUS	genus.Alistipes.id.968	Inverse variance weighted	12	0.174765	0.12862	0.17422	-0.0773302	0.42686	1.19097	0.925584	1.53244
finn-b-F5_ALLANXIOUS	All anxiety disorders || id:finn-b-F5_ALLANXIOUS	genus.Alistipes.id.968	Simple mode	12	0.356835	0.265697	0.206322	-0.163932	0.877601	1.4288	0.8488	2.40512
finn-b-F5_ALLANXIOUS	All anxiety disorders || id:finn-b-F5_ALLANXIOUS	genus.Alistipes.id.968	Weighted mode	12	0.24729	0.248886	0.341777	-0.240526	0.735106	1.28055	0.786214	2.0857
finn-b-F5_ALLANXIOUS	All anxiety disorders || id:finn-b-F5_ALLANXIOUS	genus.Allisonella.id.2174	MR Egger	8	0.00100299	0.282251	0.99728	-0.55221	0.554216	1.001	0.575676	1.74058
finn-b-F5_ALLANXIOUS	All anxiety disorders || id:finn-b-F5_ALLANXIOUS	genus.Allisonella.id.2174	Weighted median	8	0.017705	0.0510245	0.728598	-0.082303	0.117713	1.01786	0.920993	1.12492
finn-b-F5_ALLANXIOUS	All anxiety disorders || id:finn-b-F5_ALLANXIOUS	genus.Allisonella.id.2174	Inverse variance weighted	8	0.0209338	0.0417063	0.615714	-0.0608105	0.102678	1.02115	0.941002	1.10813
finn-b-F5_ALLANXIOUS	All anxiety disorders || id:finn-b-F5_ALLANXIOUS	genus.Allisonella.id.2174	Simple mode	8	0.017473	0.0752177	0.822951	-0.129954	0.1649	1.01763	0.878136	1.17927
finn-b-F5_ALLANXIOUS	All anxiety disorders || id:finn-b-F5_ALLANXIOUS	genus.Allisonella.id.2174	Weighted mode	8	0.0187013	0.072181	0.803021	-0.122773	0.160176	1.01888	0.884464	1.17372
finn-b-F5_ALLANXIOUS	All anxiety disorders || id:finn-b-F5_ALLANXIOUS	genus.Alloprevotella.id.961	MR Egger	5	0.734376	0.778628	0.415177	-0.791735	2.26049	2.08418	0.453058	9.58775
finn-b-F5_ALLANXIOUS	All anxiety disorders || id:finn-b-F5_ALLANXIOUS	genus.Alloprevotella.id.961	Weighted median	5	-0.0879545	0.0832591	0.290788	-0.251142	0.0752333	0.915803	0.777912	1.07814
finn-b-F5_ALLANXIOUS	All anxiety disorders || id:finn-b-F5_ALLANXIOUS	genus.Alloprevotella.id.961	Inverse variance weighted	5	-0.0491737	0.0899931	0.584779	-0.22556	0.127213	0.952016	0.798069	1.13566
finn-b-F5_ALLANXIOUS	All anxiety disorders || id:finn-b-F5_ALLANXIOUS	genus.Alloprevotella.id.961	Simple mode	5	-0.0422962	0.12899	0.75943	-0.295116	0.210524	0.958586	0.744445	1.23432
finn-b-F5_ALLANXIOUS	All anxiety disorders || id:finn-b-F5_ALLANXIOUS	genus.Alloprevotella.id.961	Weighted mode	5	-0.0475806	0.108938	0.684822	-0.261099	0.165937	0.953534	0.770205	1.1805
finn-b-F5_ALLANXIOUS	All anxiety disorders || id:finn-b-F5_ALLANXIOUS	genus.Anaerofilum.id.2053	MR Egger	11	-0.185727	0.255534	0.48581	-0.686573	0.315119	0.8305	0.503298	1.37042
finn-b-F5_ALLANXIOUS	All anxiety disorders || id:finn-b-F5_ALLANXIOUS	genus.Anaerofilum.id.2053	Weighted median	11	0.019068	0.0622761	0.759464	-0.102993	0.141129	1.01925	0.902133	1.15157
finn-b-F5_ALLANXIOUS	All anxiety disorders || id:finn-b-F5_ALLANXIOUS	genus.Anaerofilum.id.2053	Inverse variance weighted	11	0.031332	0.0469988	0.504991	-0.0607855	0.12345	1.03183	0.941025	1.13139
finn-b-F5_ALLANXIOUS	All anxiety disorders || id:finn-b-F5_ALLANXIOUS	genus.Anaerofilum.id.2053	Simple mode	11	0.00920146	0.0970708	0.926353	-0.181057	0.19946	1.00924	0.834387	1.22074
finn-b-F5_ALLANXIOUS	All anxiety disorders || id:finn-b-F5_ALLANXIOUS	genus.Anaerofilum.id.2053	Weighted mode	11	0.0114356	0.098546	0.909915	-0.181715	0.204586	1.0115	0.833839	1.22702
finn-b-F5_ALLANXIOUS	All anxiety disorders || id:finn-b-F5_ALLANXIOUS	genus.Anaerostipes.id.1991	MR Egger	13	-0.161678	0.300109	0.600805	-0.74989	0.426535	0.850715	0.472418	1.53194
finn-b-F5_ALLANXIOUS	All anxiety disorders || id:finn-b-F5_ALLANXIOUS	genus.Anaerostipes.id.1991	Weighted median	13	0.00186279	0.112972	0.986844	-0.219563	0.223288	1.00186	0.80287	1.25018
finn-b-F5_ALLANXIOUS	All anxiety disorders || id:finn-b-F5_ALLANXIOUS	genus.Anaerostipes.id.1991	Inverse variance weighted	13	-0.00959022	0.0803144	0.904952	-0.167006	0.147826	0.990456	0.846194	1.15931
finn-b-F5_ALLANXIOUS	All anxiety disorders || id:finn-b-F5_ALLANXIOUS	genus.Anaerostipes.id.1991	Simple mode	13	-0.0188828	0.193943	0.924046	-0.399012	0.361246	0.981294	0.670983	1.43512
finn-b-F5_ALLANXIOUS	All anxiety disorders || id:finn-b-F5_ALLANXIOUS	genus.Anaerostipes.id.1991	Weighted mode	13	0.0177514	0.18389	0.924691	-0.342672	0.378175	1.01791	0.709871	1.45962
finn-b-F5_ALLANXIOUS	All anxiety disorders || id:finn-b-F5_ALLANXIOUS	genus.Anaerotruncus.id.2054	MR Egger	13	-0.141519	0.25952	0.596424	-0.650177	0.36714	0.868039	0.521953	1.4436
finn-b-F5_ALLANXIOUS	All anxiety disorders || id:finn-b-F5_ALLANXIOUS	genus.Anaerotruncus.id.2054	Weighted median	13	-0.119935	0.113869	0.292216	-0.343119	0.103248	0.886978	0.709554	1.10877
finn-b-F5_ALLANXIOUS	All anxiety disorders || id:finn-b-F5_ALLANXIOUS	genus.Anaerotruncus.id.2054	Inverse variance weighted	13	-0.0704509	0.0855354	0.410141	-0.2381	0.0971985	0.931973	0.788124	1.10208
finn-b-F5_ALLANXIOUS	All anxiety disorders || id:finn-b-F5_ALLANXIOUS	genus.Anaerotruncus.id.2054	Simple mode	13	-0.280456	0.216851	0.220245	-0.705484	0.144571	0.755439	0.49387	1.15554
finn-b-F5_ALLANXIOUS	All anxiety disorders || id:finn-b-F5_ALLANXIOUS	genus.Anaerotruncus.id.2054	Weighted mode	13	-0.287908	0.23743	0.248615	-0.753269	0.177454	0.749831	0.470825	1.19417
finn-b-F5_ALLANXIOUS	All anxiety disorders || id:finn-b-F5_ALLANXIOUS	genus.Bacteroides.id.918	MR Egger	7	-0.0257303	0.507142	0.9615	-1.01973	0.968267	0.974598	0.360693	2.63338
finn-b-F5_ALLANXIOUS	All anxiety disorders || id:finn-b-F5_ALLANXIOUS	genus.Bacteroides.id.918	Weighted median	7	-0.00994167	0.130154	0.939114	-0.265044	0.245161	0.990108	0.767172	1.27783
finn-b-F5_ALLANXIOUS	All anxiety disorders || id:finn-b-F5_ALLANXIOUS	genus.Bacteroides.id.918	Inverse variance weighted	7	0.0674786	0.102142	0.508848	-0.13272	0.267678	1.06981	0.87571	1.30693
finn-b-F5_ALLANXIOUS	All anxiety disorders || id:finn-b-F5_ALLANXIOUS	genus.Bacteroides.id.918	Simple mode	7	-0.0730594	0.214503	0.745015	-0.493485	0.347367	0.929546	0.610495	1.41534
finn-b-F5_ALLANXIOUS	All anxiety disorders || id:finn-b-F5_ALLANXIOUS	genus.Bacteroides.id.918	Weighted mode	7	-0.0730594	0.187524	0.710286	-0.440607	0.294488	0.929546	0.643646	1.34244
finn-b-F5_ALLANXIOUS	All anxiety disorders || id:finn-b-F5_ALLANXIOUS	genus.Barnesiella.id.944	MR Egger	12	0.128197	0.338774	0.713032	-0.535799	0.792194	1.13678	0.585201	2.20824
finn-b-F5_ALLANXIOUS	All anxiety disorders || id:finn-b-F5_ALLANXIOUS	genus.Barnesiella.id.944	Weighted median	12	-0.0214462	0.10472	0.837733	-0.226698	0.183806	0.978782	0.797162	1.20178
finn-b-F5_ALLANXIOUS	All anxiety disorders || id:finn-b-F5_ALLANXIOUS	genus.Barnesiella.id.944	Inverse variance weighted	12	0.0148448	0.0790763	0.85109	-0.140145	0.169834	1.01496	0.869232	1.18511
finn-b-F5_ALLANXIOUS	All anxiety disorders || id:finn-b-F5_ALLANXIOUS	genus.Barnesiella.id.944	Simple mode	12	-0.0571624	0.176013	0.751454	-0.402148	0.287823	0.944441	0.668882	1.33352
finn-b-F5_ALLANXIOUS	All anxiety disorders || id:finn-b-F5_ALLANXIOUS	genus.Barnesiella.id.944	Weighted mode	12	-0.0895622	0.198801	0.661091	-0.479212	0.300087	0.914331	0.619271	1.34998
finn-b-F5_ALLANXIOUS	All anxiety disorders || id:finn-b-F5_ALLANXIOUS	genus.Bifidobacterium.id.436	MR Egger	18	-0.204697	0.181766	0.276708	-0.560959	0.151565	0.814894	0.570661	1.16365
finn-b-F5_ALLANXIOUS	All anxiety disorders || id:finn-b-F5_ALLANXIOUS	genus.Bifidobacterium.id.436	Weighted median	18	0.0274254	0.084477	0.745447	-0.13815	0.193	1.0278	0.870968	1.21288
finn-b-F5_ALLANXIOUS	All anxiety disorders || id:finn-b-F5_ALLANXIOUS	genus.Bifidobacterium.id.436	Inverse variance weighted	18	-0.0718835	0.0657557	0.27431	-0.200765	0.0569976	0.930639	0.818105	1.05865
finn-b-F5_ALLANXIOUS	All anxiety disorders || id:finn-b-F5_ALLANXIOUS	genus.Bifidobacterium.id.436	Simple mode	18	0.0538515	0.138796	0.70284	-0.218189	0.325892	1.05533	0.803973	1.38527
finn-b-F5_ALLANXIOUS	All anxiety disorders || id:finn-b-F5_ALLANXIOUS	genus.Bifidobacterium.id.436	Weighted mode	18	0.0467421	0.109535	0.674931	-0.167947	0.261432	1.04785	0.845398	1.29879
finn-b-F5_ALLANXIOUS	All anxiety disorders || id:finn-b-F5_ALLANXIOUS	genus.Bilophila.id.3170	MR Egger	13	-0.106837	0.406943	0.79776	-0.904444	0.69077	0.898672	0.404767	1.99525
finn-b-F5_ALLANXIOUS	All anxiety disorders || id:finn-b-F5_ALLANXIOUS	genus.Bilophila.id.3170	Weighted median	13	0.153242	0.100418	0.127001	-0.0435782	0.350062	1.16561	0.957358	1.41916
finn-b-F5_ALLANXIOUS	All anxiety disorders || id:finn-b-F5_ALLANXIOUS	genus.Bilophila.id.3170	Inverse variance weighted	13	0.0306816	0.0794998	0.699546	-0.125138	0.186501	1.03116	0.882375	1.20503
finn-b-F5_ALLANXIOUS	All anxiety disorders || id:finn-b-F5_ALLANXIOUS	genus.Bilophila.id.3170	Simple mode	13	0.189404	0.169814	0.286534	-0.143432	0.52224	1.20853	0.86638	1.6858
finn-b-F5_ALLANXIOUS	All anxiety disorders || id:finn-b-F5_ALLANXIOUS	genus.Bilophila.id.3170	Weighted mode	13	0.189404	0.164544	0.272116	-0.133101	0.51191	1.20853	0.875376	1.66847
finn-b-F5_ALLANXIOUS	All anxiety disorders || id:finn-b-F5_ALLANXIOUS	genus.Blautia.id.1992	MR Egger	12	0.162065	0.213254	0.464817	-0.255913	0.580043	1.17594	0.77421	1.78611
finn-b-F5_ALLANXIOUS	All anxiety disorders || id:finn-b-F5_ALLANXIOUS	genus.Blautia.id.1992	Weighted median	12	0.00909764	0.111433	0.934932	-0.209312	0.227507	1.00914	0.811142	1.25547
finn-b-F5_ALLANXIOUS	All anxiety disorders || id:finn-b-F5_ALLANXIOUS	genus.Blautia.id.1992	Inverse variance weighted	12	0.0261471	0.0830098	0.752771	-0.136552	0.188846	1.02649	0.872361	1.20786
finn-b-F5_ALLANXIOUS	All anxiety disorders || id:finn-b-F5_ALLANXIOUS	genus.Blautia.id.1992	Simple mode	12	0.0538405	0.173199	0.761719	-0.28563	0.393311	1.05532	0.75154	1.48188
finn-b-F5_ALLANXIOUS	All anxiety disorders || id:finn-b-F5_ALLANXIOUS	genus.Blautia.id.1992	Weighted mode	12	0.0595291	0.17311	0.73742	-0.279767	0.398825	1.06134	0.75596	1.49007
finn-b-F5_ALLANXIOUS	All anxiety disorders || id:finn-b-F5_ALLANXIOUS	genus.Butyricicoccus.id.2055	MR Egger	8	0.21073	0.250183	0.431906	-0.27963	0.701089	1.23458	0.756064	2.01595
finn-b-F5_ALLANXIOUS	All anxiety disorders || id:finn-b-F5_ALLANXIOUS	genus.Butyricicoccus.id.2055	Weighted median	8	0.183132	0.121774	0.132614	-0.0555444	0.421808	1.20097	0.94597	1.52472
finn-b-F5_ALLANXIOUS	All anxiety disorders || id:finn-b-F5_ALLANXIOUS	genus.Butyricicoccus.id.2055	Inverse variance weighted	8	0.055607	0.123311	0.652026	-0.186082	0.297296	1.05718	0.830205	1.34621
finn-b-F5_ALLANXIOUS	All anxiety disorders || id:finn-b-F5_ALLANXIOUS	genus.Butyricicoccus.id.2055	Simple mode	8	0.207178	0.151783	0.214514	-0.090317	0.504673	1.2302	0.913641	1.65644
finn-b-F5_ALLANXIOUS	All anxiety disorders || id:finn-b-F5_ALLANXIOUS	genus.Butyricicoccus.id.2055	Weighted mode	8	0.196051	0.124552	0.159476	-0.0480709	0.440174	1.21659	0.953066	1.55298
finn-b-F5_ALLANXIOUS	All anxiety disorders || id:finn-b-F5_ALLANXIOUS	genus.Butyricimonas.id.945	MR Egger	13	-0.113915	0.255813	0.664736	-0.615308	0.387479	0.892334	0.540475	1.47326
finn-b-F5_ALLANXIOUS	All anxiety disorders || id:finn-b-F5_ALLANXIOUS	genus.Butyricimonas.id.945	Weighted median	13	-0.0481423	0.0921301	0.60129	-0.228717	0.132433	0.952998	0.795553	1.1416
finn-b-F5_ALLANXIOUS	All anxiety disorders || id:finn-b-F5_ALLANXIOUS	genus.Butyricimonas.id.945	Inverse variance weighted	13	0.0121553	0.0697021	0.861559	-0.124461	0.148771	1.01223	0.882973	1.16041
finn-b-F5_ALLANXIOUS	All anxiety disorders || id:finn-b-F5_ALLANXIOUS	genus.Butyricimonas.id.945	Simple mode	13	-0.121721	0.158845	0.458314	-0.433058	0.189615	0.885395	0.648523	1.20878
finn-b-F5_ALLANXIOUS	All anxiety disorders || id:finn-b-F5_ALLANXIOUS	genus.Butyricimonas.id.945	Weighted mode	13	-0.115336	0.152377	0.463707	-0.413995	0.183324	0.891067	0.661004	1.2012
finn-b-F5_ALLANXIOUS	All anxiety disorders || id:finn-b-F5_ALLANXIOUS	genus.Butyrivibrio.id.1993	MR Egger	15	0.0204299	0.136656	0.883455	-0.247416	0.288276	1.02064	0.780816	1.33413
finn-b-F5_ALLANXIOUS	All anxiety disorders || id:finn-b-F5_ALLANXIOUS	genus.Butyrivibrio.id.1993	Weighted median	15	-0.0693904	0.0434022	0.109871	-0.154459	0.0156779	0.932962	0.856879	1.0158
finn-b-F5_ALLANXIOUS	All anxiety disorders || id:finn-b-F5_ALLANXIOUS	genus.Butyrivibrio.id.1993	Inverse variance weighted	15	-0.0222918	0.0317602	0.482755	-0.0845417	0.0399582	0.977955	0.918933	1.04077
finn-b-F5_ALLANXIOUS	All anxiety disorders || id:finn-b-F5_ALLANXIOUS	genus.Butyrivibrio.id.1993	Simple mode	15	-0.110449	0.0879259	0.229618	-0.282783	0.0618862	0.895432	0.753683	1.06384
finn-b-F5_ALLANXIOUS	All anxiety disorders || id:finn-b-F5_ALLANXIOUS	genus.Butyrivibrio.id.1993	Weighted mode	15	-0.103188	0.0878818	0.259913	-0.275437	0.0690599	0.901957	0.75924	1.0715
finn-b-F5_ALLANXIOUS	All anxiety disorders || id:finn-b-F5_ALLANXIOUS	genus.CandidatusSoleaferrea.id.11350	MR Egger	9	-0.404727	0.681482	0.571269	-1.74043	0.930978	0.667159	0.175445	2.53699
finn-b-F5_ALLANXIOUS	All anxiety disorders || id:finn-b-F5_ALLANXIOUS	genus.CandidatusSoleaferrea.id.11350	Weighted median	9	0.0297969	0.080456	0.711121	-0.127897	0.187491	1.03025	0.879944	1.20622
finn-b-F5_ALLANXIOUS	All anxiety disorders || id:finn-b-F5_ALLANXIOUS	genus.CandidatusSoleaferrea.id.11350	Inverse variance weighted	9	-0.0476865	0.0637314	0.454314	-0.1726	0.077227	0.953433	0.841474	1.08029
finn-b-F5_ALLANXIOUS	All anxiety disorders || id:finn-b-F5_ALLANXIOUS	genus.CandidatusSoleaferrea.id.11350	Simple mode	9	0.0571581	0.114626	0.631445	-0.167508	0.281824	1.05882	0.84577	1.32555
finn-b-F5_ALLANXIOUS	All anxiety disorders || id:finn-b-F5_ALLANXIOUS	genus.CandidatusSoleaferrea.id.11350	Weighted mode	9	0.0571581	0.116774	0.637644	-0.171719	0.286036	1.05882	0.842215	1.33114
finn-b-F5_ALLANXIOUS	All anxiety disorders || id:finn-b-F5_ALLANXIOUS	genus.Catenibacterium.id.2153	MR Egger	4	-1.50278	0.787975	0.196748	-3.04721	0.0416499	0.22251	0.0474911	1.04253
finn-b-F5_ALLANXIOUS	All anxiety disorders || id:finn-b-F5_ALLANXIOUS	genus.Catenibacterium.id.2153	Weighted median	4	0.0576158	0.0812361	0.478176	-0.101607	0.216839	1.05931	0.903384	1.24214
finn-b-F5_ALLANXIOUS	All anxiety disorders || id:finn-b-F5_ALLANXIOUS	genus.Catenibacterium.id.2153	Inverse variance weighted	4	0.125722	0.078457	0.109061	-0.028054	0.279497	1.13397	0.972336	1.32246
finn-b-F5_ALLANXIOUS	All anxiety disorders || id:finn-b-F5_ALLANXIOUS	genus.Catenibacterium.id.2153	Simple mode	4	0.0531992	0.104215	0.644909	-0.151063	0.257461	1.05464	0.859793	1.29364
finn-b-F5_ALLANXIOUS	All anxiety disorders || id:finn-b-F5_ALLANXIOUS	genus.Catenibacterium.id.2153	Weighted mode	4	0.0531992	0.095157	0.615136	-0.133309	0.239707	1.05464	0.875195	1.27088
finn-b-F5_ALLANXIOUS	All anxiety disorders || id:finn-b-F5_ALLANXIOUS	genus.ChristensenellaceaeR.7group.id.11283	MR Egger	8	-0.402587	0.359415	0.305487	-1.10704	0.301867	0.668588	0.330536	1.35238
finn-b-F5_ALLANXIOUS	All anxiety disorders || id:finn-b-F5_ALLANXIOUS	genus.ChristensenellaceaeR.7group.id.11283	Weighted median	8	-0.0595238	0.132905	0.654248	-0.320017	0.200969	0.942213	0.726137	1.22259
finn-b-F5_ALLANXIOUS	All anxiety disorders || id:finn-b-F5_ALLANXIOUS	genus.ChristensenellaceaeR.7group.id.11283	Inverse variance weighted	8	-0.0253809	0.102122	0.803721	-0.225541	0.174779	0.974938	0.798084	1.19098
finn-b-F5_ALLANXIOUS	All anxiety disorders || id:finn-b-F5_ALLANXIOUS	genus.ChristensenellaceaeR.7group.id.11283	Simple mode	8	-0.176688	0.208062	0.423852	-0.58449	0.231113	0.838041	0.55739	1.26
finn-b-F5_ALLANXIOUS	All anxiety disorders || id:finn-b-F5_ALLANXIOUS	genus.ChristensenellaceaeR.7group.id.11283	Weighted mode	8	-0.130449	0.211398	0.556716	-0.54479	0.283892	0.877701	0.579964	1.32829
finn-b-F5_ALLANXIOUS	All anxiety disorders || id:finn-b-F5_ALLANXIOUS	genus.Clostridiumsensustricto1.id.1873	MR Egger	7	0.0516811	0.209616	0.815058	-0.359166	0.462528	1.05304	0.698258	1.58808
finn-b-F5_ALLANXIOUS	All anxiety disorders || id:finn-b-F5_ALLANXIOUS	genus.Clostridiumsensustricto1.id.1873	Weighted median	7	0.0526665	0.104963	0.615834	-0.153061	0.258394	1.05408	0.858077	1.29485
finn-b-F5_ALLANXIOUS	All anxiety disorders || id:finn-b-F5_ALLANXIOUS	genus.Clostridiumsensustricto1.id.1873	Inverse variance weighted	7	0.0425315	0.0813984	0.601315	-0.117009	0.202072	1.04345	0.889577	1.22394
finn-b-F5_ALLANXIOUS	All anxiety disorders || id:finn-b-F5_ALLANXIOUS	genus.Clostridiumsensustricto1.id.1873	Simple mode	7	0.175231	0.170563	0.34387	-0.159073	0.509536	1.19152	0.852934	1.66452
finn-b-F5_ALLANXIOUS	All anxiety disorders || id:finn-b-F5_ALLANXIOUS	genus.Clostridiumsensustricto1.id.1873	Weighted mode	7	0.154134	0.152597	0.351447	-0.144957	0.453224	1.16665	0.865059	1.57338
finn-b-F5_ALLANXIOUS	All anxiety disorders || id:finn-b-F5_ALLANXIOUS	genus.Collinsella.id.815	MR Egger	10	-0.496497	0.344596	0.187606	-1.1719	0.17891	0.608659	0.309776	1.19591
finn-b-F5_ALLANXIOUS	All anxiety disorders || id:finn-b-F5_ALLANXIOUS	genus.Collinsella.id.815	Weighted median	10	-0.127704	0.118727	0.282103	-0.360409	0.105001	0.880114	0.697391	1.11071
finn-b-F5_ALLANXIOUS	All anxiety disorders || id:finn-b-F5_ALLANXIOUS	genus.Collinsella.id.815	Inverse variance weighted	10	-0.0799417	0.0902459	0.375714	-0.256824	0.0969403	0.92317	0.773505	1.10179
finn-b-F5_ALLANXIOUS	All anxiety disorders || id:finn-b-F5_ALLANXIOUS	genus.Collinsella.id.815	Simple mode	10	-0.1658	0.196829	0.421407	-0.551585	0.219984	0.847215	0.576036	1.24606
finn-b-F5_ALLANXIOUS	All anxiety disorders || id:finn-b-F5_ALLANXIOUS	genus.Collinsella.id.815	Weighted mode	10	-0.1658	0.190775	0.407378	-0.53972	0.208119	0.847215	0.582911	1.23136
finn-b-F5_ALLANXIOUS	All anxiety disorders || id:finn-b-F5_ALLANXIOUS	genus.Coprobacter.id.949	MR Egger	10	0.260539	0.207635	0.24497	-0.146426	0.667505	1.29763	0.86379	1.94937
finn-b-F5_ALLANXIOUS	All anxiety disorders || id:finn-b-F5_ALLANXIOUS	genus.Coprobacter.id.949	Weighted median	10	0.0688758	0.0734753	0.348552	-0.0751358	0.212887	1.0713	0.927618	1.23725
finn-b-F5_ALLANXIOUS	All anxiety disorders || id:finn-b-F5_ALLANXIOUS	genus.Coprobacter.id.949	Inverse variance weighted	10	0.101455	0.0554505	0.0673014	-0.00722762	0.210138	1.10678	0.992798	1.23385
finn-b-F5_ALLANXIOUS	All anxiety disorders || id:finn-b-F5_ALLANXIOUS	genus.Coprobacter.id.949	Simple mode	10	0.0350318	0.12749	0.789688	-0.214848	0.284912	1.03565	0.806664	1.32964
finn-b-F5_ALLANXIOUS	All anxiety disorders || id:finn-b-F5_ALLANXIOUS	genus.Coprobacter.id.949	Weighted mode	10	0.0453984	0.125245	0.725361	-0.200081	0.290878	1.04644	0.818664	1.3376
finn-b-F5_ALLANXIOUS	All anxiety disorders || id:finn-b-F5_ALLANXIOUS	genus.Coprococcus1.id.11301	MR Egger	11	-0.1239	0.240967	0.619514	-0.596195	0.348395	0.883468	0.550904	1.41679
finn-b-F5_ALLANXIOUS	All anxiety disorders || id:finn-b-F5_ALLANXIOUS	genus.Coprococcus1.id.11301	Weighted median	11	-0.0217603	0.100768	0.829031	-0.219266	0.175745	0.978475	0.803108	1.19213
finn-b-F5_ALLANXIOUS	All anxiety disorders || id:finn-b-F5_ALLANXIOUS	genus.Coprococcus1.id.11301	Inverse variance weighted	11	-0.0795903	0.0930114	0.392161	-0.261893	0.102712	0.923495	0.769594	1.10817
finn-b-F5_ALLANXIOUS	All anxiety disorders || id:finn-b-F5_ALLANXIOUS	genus.Coprococcus1.id.11301	Simple mode	11	-0.117292	0.163708	0.490094	-0.43816	0.203575	0.889325	0.645223	1.22578
finn-b-F5_ALLANXIOUS	All anxiety disorders || id:finn-b-F5_ALLANXIOUS	genus.Coprococcus1.id.11301	Weighted mode	11	-0.0299907	0.133336	0.826567	-0.291329	0.231348	0.970455	0.74727	1.2603
finn-b-F5_ALLANXIOUS	All anxiety disorders || id:finn-b-F5_ALLANXIOUS	genus.Coprococcus2.id.11302	MR Egger	9	0.0363634	0.412196	0.932174	-0.771541	0.844268	1.03703	0.4623	2.32627
finn-b-F5_ALLANXIOUS	All anxiety disorders || id:finn-b-F5_ALLANXIOUS	genus.Coprococcus2.id.11302	Weighted median	9	-0.0769789	0.0989824	0.436744	-0.270984	0.117027	0.925909	0.762628	1.12415
finn-b-F5_ALLANXIOUS	All anxiety disorders || id:finn-b-F5_ALLANXIOUS	genus.Coprococcus2.id.11302	Inverse variance weighted	9	-0.068066	0.0759917	0.370411	-0.21701	0.0808777	0.934199	0.804922	1.08424
finn-b-F5_ALLANXIOUS	All anxiety disorders || id:finn-b-F5_ALLANXIOUS	genus.Coprococcus2.id.11302	Simple mode	9	-0.186127	0.157213	0.270426	-0.494264	0.122009	0.830168	0.61002	1.12976
finn-b-F5_ALLANXIOUS	All anxiety disorders || id:finn-b-F5_ALLANXIOUS	genus.Coprococcus2.id.11302	Weighted mode	9	-0.188371	0.152135	0.25075	-0.486556	0.109814	0.828307	0.61474	1.11607
finn-b-F5_ALLANXIOUS	All anxiety disorders || id:finn-b-F5_ALLANXIOUS	genus.Coprococcus3.id.11303	MR Egger	11	0.415156	0.516314	0.442072	-0.596819	1.42713	1.51461	0.55056	4.16673
finn-b-F5_ALLANXIOUS	All anxiety disorders || id:finn-b-F5_ALLANXIOUS	genus.Coprococcus3.id.11303	Weighted median	11	0.148385	0.112235	0.186136	-0.0715948	0.368365	1.15996	0.930908	1.44537
finn-b-F5_ALLANXIOUS	All anxiety disorders || id:finn-b-F5_ALLANXIOUS	genus.Coprococcus3.id.11303	Inverse variance weighted	11	0.114187	0.0838902	0.173466	-0.0502377	0.278612	1.12096	0.951003	1.32129
finn-b-F5_ALLANXIOUS	All anxiety disorders || id:finn-b-F5_ALLANXIOUS	genus.Coprococcus3.id.11303	Simple mode	11	0.232483	0.193953	0.258296	-0.147665	0.612632	1.26173	0.86272	1.84528
finn-b-F5_ALLANXIOUS	All anxiety disorders || id:finn-b-F5_ALLANXIOUS	genus.Coprococcus3.id.11303	Weighted mode	11	0.202465	0.197949	0.330503	-0.185516	0.590445	1.22442	0.830676	1.80479
finn-b-F5_ALLANXIOUS	All anxiety disorders || id:finn-b-F5_ALLANXIOUS	genus.DefluviitaleaceaeUCG011.id.11287	MR Egger	10	-0.220268	0.468463	0.650769	-1.13845	0.697919	0.802304	0.320314	2.00957
finn-b-F5_ALLANXIOUS	All anxiety disorders || id:finn-b-F5_ALLANXIOUS	genus.DefluviitaleaceaeUCG011.id.11287	Weighted median	10	-0.121206	0.112435	0.281031	-0.341578	0.0991669	0.885852	0.710648	1.10425
finn-b-F5_ALLANXIOUS	All anxiety disorders || id:finn-b-F5_ALLANXIOUS	genus.DefluviitaleaceaeUCG011.id.11287	Inverse variance weighted	10	-0.0447945	0.118653	0.705783	-0.277354	0.187765	0.956194	0.757786	1.20655
finn-b-F5_ALLANXIOUS	All anxiety disorders || id:finn-b-F5_ALLANXIOUS	genus.DefluviitaleaceaeUCG011.id.11287	Simple mode	10	-0.302766	0.248223	0.253564	-0.789283	0.183751	0.738772	0.45417	1.20172
finn-b-F5_ALLANXIOUS	All anxiety disorders || id:finn-b-F5_ALLANXIOUS	genus.DefluviitaleaceaeUCG011.id.11287	Weighted mode	10	-0.293826	0.283449	0.326966	-0.849387	0.261735	0.745406	0.427677	1.29918
finn-b-F5_ALLANXIOUS	All anxiety disorders || id:finn-b-F5_ALLANXIOUS	genus.Desulfovibrio.id.3173	MR Egger	11	0.0181316	0.188207	0.925362	-0.350753	0.387017	1.0183	0.704158	1.47258
finn-b-F5_ALLANXIOUS	All anxiety disorders || id:finn-b-F5_ALLANXIOUS	genus.Desulfovibrio.id.3173	Weighted median	11	0.0191397	0.0872912	0.826446	-0.151951	0.19023	1.01932	0.85903	1.20953
finn-b-F5_ALLANXIOUS	All anxiety disorders || id:finn-b-F5_ALLANXIOUS	genus.Desulfovibrio.id.3173	Inverse variance weighted	11	0.0394421	0.0634932	0.534467	-0.0850045	0.163889	1.04023	0.918508	1.17808
finn-b-F5_ALLANXIOUS	All anxiety disorders || id:finn-b-F5_ALLANXIOUS	genus.Desulfovibrio.id.3173	Simple mode	11	-0.0046328	0.134922	0.973284	-0.269079	0.259814	0.995378	0.764083	1.29669
finn-b-F5_ALLANXIOUS	All anxiety disorders || id:finn-b-F5_ALLANXIOUS	genus.Desulfovibrio.id.3173	Weighted mode	11	0.0248916	0.124924	0.846057	-0.21996	0.269743	1.0252	0.802551	1.30963
finn-b-F5_ALLANXIOUS	All anxiety disorders || id:finn-b-F5_ALLANXIOUS	genus.Dialister.id.2183	MR Egger	11	0.517041	0.291767	0.110141	-0.0548229	1.08891	1.67706	0.946653	2.97102
finn-b-F5_ALLANXIOUS	All anxiety disorders || id:finn-b-F5_ALLANXIOUS	genus.Dialister.id.2183	Weighted median	11	-0.071313	0.0974263	0.464188	-0.262269	0.119643	0.93117	0.769304	1.12709
finn-b-F5_ALLANXIOUS	All anxiety disorders || id:finn-b-F5_ALLANXIOUS	genus.Dialister.id.2183	Inverse variance weighted	11	-0.0815311	0.0741728	0.271679	-0.22691	0.0638477	0.921704	0.796993	1.06593
finn-b-F5_ALLANXIOUS	All anxiety disorders || id:finn-b-F5_ALLANXIOUS	genus.Dialister.id.2183	Simple mode	11	-0.0449563	0.177381	0.805059	-0.392623	0.30271	0.956039	0.675283	1.35352
finn-b-F5_ALLANXIOUS	All anxiety disorders || id:finn-b-F5_ALLANXIOUS	genus.Dialister.id.2183	Weighted mode	11	-0.0267555	0.164302	0.873886	-0.348788	0.295277	0.973599	0.705542	1.3435
finn-b-F5_ALLANXIOUS	All anxiety disorders || id:finn-b-F5_ALLANXIOUS	genus.Dorea.id.1997	MR Egger	11	0.011573	0.22275	0.959699	-0.425017	0.448163	1.01164	0.653758	1.56543
finn-b-F5_ALLANXIOUS	All anxiety disorders || id:finn-b-F5_ALLANXIOUS	genus.Dorea.id.1997	Weighted median	11	0.00549864	0.110035	0.960145	-0.210171	0.221168	1.00551	0.810446	1.24753
finn-b-F5_ALLANXIOUS	All anxiety disorders || id:finn-b-F5_ALLANXIOUS	genus.Dorea.id.1997	Inverse variance weighted	11	0.0222203	0.0869213	0.798231	-0.148145	0.192586	1.02247	0.862306	1.21238
finn-b-F5_ALLANXIOUS	All anxiety disorders || id:finn-b-F5_ALLANXIOUS	genus.Dorea.id.1997	Simple mode	11	0.0483152	0.18807	0.802465	-0.320303	0.416933	1.0495	0.725929	1.5173
finn-b-F5_ALLANXIOUS	All anxiety disorders || id:finn-b-F5_ALLANXIOUS	genus.Dorea.id.1997	Weighted mode	11	-0.0129376	0.136634	0.926433	-0.28074	0.254865	0.987146	0.755224	1.29029
finn-b-F5_ALLANXIOUS	All anxiety disorders || id:finn-b-F5_ALLANXIOUS	genus.Eggerthella.id.819	MR Egger	10	0.081464	0.256656	0.759062	-0.421582	0.58451	1.08487	0.656008	1.79411
finn-b-F5_ALLANXIOUS	All anxiety disorders || id:finn-b-F5_ALLANXIOUS	genus.Eggerthella.id.819	Weighted median	10	-0.0178053	0.0683651	0.794521	-0.151801	0.11619	0.982352	0.859159	1.12321
finn-b-F5_ALLANXIOUS	All anxiety disorders || id:finn-b-F5_ALLANXIOUS	genus.Eggerthella.id.819	Inverse variance weighted	10	-0.0377478	0.0532583	0.478468	-0.142134	0.0666385	0.962956	0.867505	1.06891
finn-b-F5_ALLANXIOUS	All anxiety disorders || id:finn-b-F5_ALLANXIOUS	genus.Eggerthella.id.819	Simple mode	10	0.0055669	0.109126	0.960429	-0.20832	0.219454	1.00558	0.811947	1.2454
finn-b-F5_ALLANXIOUS	All anxiety disorders || id:finn-b-F5_ALLANXIOUS	genus.Eggerthella.id.819	Weighted mode	10	-0.014366	0.113181	0.901787	-0.236201	0.207469	0.985737	0.789622	1.23056
finn-b-F5_ALLANXIOUS	All anxiety disorders || id:finn-b-F5_ALLANXIOUS	genus.Eisenbergiella.id.11304	MR Egger	11	-0.542852	0.359273	0.16508	-1.24703	0.161322	0.581089	0.287358	1.17506
finn-b-F5_ALLANXIOUS	All anxiety disorders || id:finn-b-F5_ALLANXIOUS	genus.Eisenbergiella.id.11304	Weighted median	11	0.0428094	0.0671551	0.523819	-0.0888146	0.174433	1.04374	0.915015	1.19057
finn-b-F5_ALLANXIOUS	All anxiety disorders || id:finn-b-F5_ALLANXIOUS	genus.Eisenbergiella.id.11304	Inverse variance weighted	11	0.00728166	0.0485112	0.880684	-0.0878003	0.102364	1.00731	0.915944	1.10779
finn-b-F5_ALLANXIOUS	All anxiety disorders || id:finn-b-F5_ALLANXIOUS	genus.Eisenbergiella.id.11304	Simple mode	11	0.0477351	0.115489	0.688088	-0.178623	0.274094	1.04889	0.836421	1.31534
finn-b-F5_ALLANXIOUS	All anxiety disorders || id:finn-b-F5_ALLANXIOUS	genus.Eisenbergiella.id.11304	Weighted mode	11	0.0459771	0.117773	0.704437	-0.184858	0.276812	1.04705	0.831222	1.31892
finn-b-F5_ALLANXIOUS	All anxiety disorders || id:finn-b-F5_ALLANXIOUS	genus.Enterorhabdus.id.820	MR Egger	6	-0.110036	0.240171	0.670626	-0.580772	0.3607	0.895802	0.559466	1.43433
finn-b-F5_ALLANXIOUS	All anxiety disorders || id:finn-b-F5_ALLANXIOUS	genus.Enterorhabdus.id.820	Weighted median	6	-0.142004	0.10487	0.175707	-0.34755	0.0635415	0.867618	0.706417	1.0656
finn-b-F5_ALLANXIOUS	All anxiety disorders || id:finn-b-F5_ALLANXIOUS	genus.Enterorhabdus.id.820	Inverse variance weighted	6	-0.112659	0.0814602	0.166667	-0.272321	0.0470032	0.893455	0.76161	1.04813
finn-b-F5_ALLANXIOUS	All anxiety disorders || id:finn-b-F5_ALLANXIOUS	genus.Enterorhabdus.id.820	Simple mode	6	-0.27702	0.170905	0.165966	-0.611994	0.057955	0.75804	0.542268	1.05967
finn-b-F5_ALLANXIOUS	All anxiety disorders || id:finn-b-F5_ALLANXIOUS	genus.Enterorhabdus.id.820	Weighted mode	6	-0.208658	0.136426	0.1867	-0.476053	0.0587371	0.811673	0.621231	1.0605
finn-b-F5_ALLANXIOUS	All anxiety disorders || id:finn-b-F5_ALLANXIOUS	genus.Erysipelatoclostridium.id.11381	MR Egger	16	0.287541	0.237466	0.24599	-0.177893	0.752975	1.33315	0.837032	2.12331
finn-b-F5_ALLANXIOUS	All anxiety disorders || id:finn-b-F5_ALLANXIOUS	genus.Erysipelatoclostridium.id.11381	Weighted median	16	0.0285882	0.0787975	0.71675	-0.125855	0.183031	1.029	0.881743	1.20085
finn-b-F5_ALLANXIOUS	All anxiety disorders || id:finn-b-F5_ALLANXIOUS	genus.Erysipelatoclostridium.id.11381	Inverse variance weighted	16	0.0336097	0.0597117	0.573526	-0.0834251	0.150645	1.03418	0.91996	1.16258
finn-b-F5_ALLANXIOUS	All anxiety disorders || id:finn-b-F5_ALLANXIOUS	genus.Erysipelatoclostridium.id.11381	Simple mode	16	0.18655	0.163132	0.27073	-0.133188	0.506288	1.20509	0.875301	1.65912
finn-b-F5_ALLANXIOUS	All anxiety disorders || id:finn-b-F5_ALLANXIOUS	genus.Erysipelatoclostridium.id.11381	Weighted mode	16	-0.134171	0.149221	0.382784	-0.426645	0.158303	0.87444	0.652695	1.17152
finn-b-F5_ALLANXIOUS	All anxiety disorders || id:finn-b-F5_ALLANXIOUS	genus.ErysipelotrichaceaeUCG003.id.11384	MR Egger	17	-0.140247	0.165324	0.409595	-0.464281	0.183787	0.869144	0.628587	1.20176
finn-b-F5_ALLANXIOUS	All anxiety disorders || id:finn-b-F5_ALLANXIOUS	genus.ErysipelotrichaceaeUCG003.id.11384	Weighted median	17	-0.112614	0.0786654	0.15227	-0.266798	0.0415701	0.893495	0.765828	1.04245
finn-b-F5_ALLANXIOUS	All anxiety disorders || id:finn-b-F5_ALLANXIOUS	genus.ErysipelotrichaceaeUCG003.id.11384	Inverse variance weighted	17	-0.0544063	0.0587098	0.354083	-0.169478	0.0606649	0.947047	0.844106	1.06254
finn-b-F5_ALLANXIOUS	All anxiety disorders || id:finn-b-F5_ALLANXIOUS	genus.ErysipelotrichaceaeUCG003.id.11384	Simple mode	17	-0.134283	0.132557	0.326125	-0.394096	0.125529	0.874342	0.67429	1.13375
finn-b-F5_ALLANXIOUS	All anxiety disorders || id:finn-b-F5_ALLANXIOUS	genus.ErysipelotrichaceaeUCG003.id.11384	Weighted mode	17	-0.134283	0.132221	0.324933	-0.393437	0.12487	0.874342	0.674734	1.133
finn-b-F5_ALLANXIOUS	All anxiety disorders || id:finn-b-F5_ALLANXIOUS	genus.Escherichia.Shigella.id.3504	MR Egger	10	-0.0111749	0.244414	0.964653	-0.490226	0.467876	0.988887	0.612488	1.5966
finn-b-F5_ALLANXIOUS	All anxiety disorders || id:finn-b-F5_ALLANXIOUS	genus.Escherichia.Shigella.id.3504	Weighted median	10	0.0643589	0.105934	0.543494	-0.143272	0.27199	1.06648	0.866519	1.31257
finn-b-F5_ALLANXIOUS	All anxiety disorders || id:finn-b-F5_ALLANXIOUS	genus.Escherichia.Shigella.id.3504	Inverse variance weighted	10	0.0800992	0.0782809	0.3062	-0.0733312	0.23353	1.08339	0.929293	1.26305
finn-b-F5_ALLANXIOUS	All anxiety disorders || id:finn-b-F5_ALLANXIOUS	genus.Escherichia.Shigella.id.3504	Simple mode	10	0.262972	0.180233	0.178548	-0.0902853	0.61623	1.30079	0.91367	1.85193
finn-b-F5_ALLANXIOUS	All anxiety disorders || id:finn-b-F5_ALLANXIOUS	genus.Escherichia.Shigella.id.3504	Weighted mode	10	-0.093448	0.188952	0.632758	-0.463793	0.276897	0.910785	0.628894	1.31903
finn-b-F5_ALLANXIOUS	All anxiety disorders || id:finn-b-F5_ALLANXIOUS	genus.Faecalibacterium.id.2057	MR Egger	10	0.0712118	0.178094	0.699727	-0.277853	0.420276	1.07381	0.757408	1.52238
finn-b-F5_ALLANXIOUS	All anxiety disorders || id:finn-b-F5_ALLANXIOUS	genus.Faecalibacterium.id.2057	Weighted median	10	0.0702916	0.0997032	0.480805	-0.125127	0.26571	1.07282	0.882385	1.30436
finn-b-F5_ALLANXIOUS	All anxiety disorders || id:finn-b-F5_ALLANXIOUS	genus.Faecalibacterium.id.2057	Inverse variance weighted	10	0.0150626	0.0869268	0.862432	-0.155314	0.185439	1.01518	0.856146	1.20375
finn-b-F5_ALLANXIOUS	All anxiety disorders || id:finn-b-F5_ALLANXIOUS	genus.Faecalibacterium.id.2057	Simple mode	10	-0.0250724	0.172318	0.887522	-0.362815	0.312671	0.975239	0.695715	1.36707
finn-b-F5_ALLANXIOUS	All anxiety disorders || id:finn-b-F5_ALLANXIOUS	genus.Faecalibacterium.id.2057	Weighted mode	10	0.0618394	0.100778	0.554657	-0.135686	0.259364	1.06379	0.873117	1.29611
finn-b-F5_ALLANXIOUS	All anxiety disorders || id:finn-b-F5_ALLANXIOUS	genus.FamilyXIIIAD3011group.id.11293	MR Egger	13	-0.447143	0.338692	0.213578	-1.11098	0.216694	0.639452	0.329236	1.24196
finn-b-F5_ALLANXIOUS	All anxiety disorders || id:finn-b-F5_ALLANXIOUS	genus.FamilyXIIIAD3011group.id.11293	Weighted median	13	-0.0160424	0.0994875	0.871896	-0.211038	0.178953	0.984086	0.809743	1.19596
finn-b-F5_ALLANXIOUS	All anxiety disorders || id:finn-b-F5_ALLANXIOUS	genus.FamilyXIIIAD3011group.id.11293	Inverse variance weighted	13	-0.0480256	0.0731082	0.511238	-0.191318	0.0952664	0.953109	0.82587	1.09995
finn-b-F5_ALLANXIOUS	All anxiety disorders || id:finn-b-F5_ALLANXIOUS	genus.FamilyXIIIAD3011group.id.11293	Simple mode	13	-0.0102688	0.169462	0.952678	-0.342414	0.321877	0.989784	0.710054	1.37971
finn-b-F5_ALLANXIOUS	All anxiety disorders || id:finn-b-F5_ALLANXIOUS	genus.FamilyXIIIAD3011group.id.11293	Weighted mode	13	0.0106893	0.165407	0.949537	-0.313508	0.334886	1.01075	0.730879	1.39778
finn-b-F5_ALLANXIOUS	All anxiety disorders || id:finn-b-F5_ALLANXIOUS	genus.FamilyXIIIUCG001.id.11294	MR Egger	8	-0.319438	0.323854	0.362045	-0.954192	0.315317	0.726558	0.385123	1.37069
finn-b-F5_ALLANXIOUS	All anxiety disorders || id:finn-b-F5_ALLANXIOUS	genus.FamilyXIIIUCG001.id.11294	Weighted median	8	0.0352801	0.119347	0.767528	-0.19864	0.2692	1.03591	0.819845	1.30892
finn-b-F5_ALLANXIOUS	All anxiety disorders || id:finn-b-F5_ALLANXIOUS	genus.FamilyXIIIUCG001.id.11294	Inverse variance weighted	8	0.0466627	0.107793	0.665094	-0.164612	0.257938	1.04777	0.848222	1.29426
finn-b-F5_ALLANXIOUS	All anxiety disorders || id:finn-b-F5_ALLANXIOUS	genus.FamilyXIIIUCG001.id.11294	Simple mode	8	-0.0648761	0.192175	0.745571	-0.441539	0.311787	0.937184	0.643046	1.36586
finn-b-F5_ALLANXIOUS	All anxiety disorders || id:finn-b-F5_ALLANXIOUS	genus.FamilyXIIIUCG001.id.11294	Weighted mode	8	-0.0163078	0.177089	0.929208	-0.363401	0.330786	0.983824	0.695307	1.39206
finn-b-F5_ALLANXIOUS	All anxiety disorders || id:finn-b-F5_ALLANXIOUS	genus.Flavonifractor.id.2059	MR Egger	6	0.690913	0.377574	0.141248	-0.0491307	1.43096	1.99554	0.952057	4.1827
finn-b-F5_ALLANXIOUS	All anxiety disorders || id:finn-b-F5_ALLANXIOUS	genus.Flavonifractor.id.2059	Weighted median	6	0.0521269	0.121658	0.668309	-0.186324	0.290577	1.05351	0.830005	1.3372
finn-b-F5_ALLANXIOUS	All anxiety disorders || id:finn-b-F5_ALLANXIOUS	genus.Flavonifractor.id.2059	Inverse variance weighted	6	0.0558181	0.0903449	0.536685	-0.121258	0.232894	1.05741	0.885805	1.26225
finn-b-F5_ALLANXIOUS	All anxiety disorders || id:finn-b-F5_ALLANXIOUS	genus.Flavonifractor.id.2059	Simple mode	6	0.106648	0.177555	0.574263	-0.241361	0.454656	1.11254	0.785558	1.57563
finn-b-F5_ALLANXIOUS	All anxiety disorders || id:finn-b-F5_ALLANXIOUS	genus.Flavonifractor.id.2059	Weighted mode	6	0.0438301	0.180782	0.818064	-0.310502	0.398162	1.0448	0.733079	1.48909
finn-b-F5_ALLANXIOUS	All anxiety disorders || id:finn-b-F5_ALLANXIOUS	genus.Fusicatenibacter.id.11305	MR Egger	19	-0.104961	0.245232	0.67402	-0.585615	0.375694	0.90036	0.556763	1.456
finn-b-F5_ALLANXIOUS	All anxiety disorders || id:finn-b-F5_ALLANXIOUS	genus.Fusicatenibacter.id.11305	Weighted median	19	-0.0137096	0.0929184	0.882703	-0.19583	0.168411	0.986384	0.822152	1.18342
finn-b-F5_ALLANXIOUS	All anxiety disorders || id:finn-b-F5_ALLANXIOUS	genus.Fusicatenibacter.id.11305	Inverse variance weighted	19	0.0737771	0.0654696	0.259789	-0.0545433	0.202097	1.07657	0.946917	1.22397
finn-b-F5_ALLANXIOUS	All anxiety disorders || id:finn-b-F5_ALLANXIOUS	genus.Fusicatenibacter.id.11305	Simple mode	19	-0.0766397	0.186322	0.685687	-0.44183	0.288551	0.926224	0.642859	1.33449
finn-b-F5_ALLANXIOUS	All anxiety disorders || id:finn-b-F5_ALLANXIOUS	genus.Fusicatenibacter.id.11305	Weighted mode	19	-0.0729138	0.142616	0.615383	-0.352441	0.206613	0.929681	0.70297	1.22951
finn-b-F5_ALLANXIOUS	All anxiety disorders || id:finn-b-F5_ALLANXIOUS	genus.Gordonibacter.id.821	MR Egger	10	0.0888051	0.169692	0.614927	-0.243792	0.421402	1.09287	0.78365	1.5241
finn-b-F5_ALLANXIOUS	All anxiety disorders || id:finn-b-F5_ALLANXIOUS	genus.Gordonibacter.id.821	Weighted median	10	-0.00646692	0.0594159	0.913328	-0.122922	0.109988	0.993554	0.884333	1.11626
finn-b-F5_ALLANXIOUS	All anxiety disorders || id:finn-b-F5_ALLANXIOUS	genus.Gordonibacter.id.821	Inverse variance weighted	10	-0.0101128	0.0419089	0.809319	-0.0922544	0.0720287	0.989938	0.911873	1.07469
finn-b-F5_ALLANXIOUS	All anxiety disorders || id:finn-b-F5_ALLANXIOUS	genus.Gordonibacter.id.821	Simple mode	10	0.00709152	0.0962862	0.942899	-0.181629	0.195812	1.00712	0.83391	1.2163
finn-b-F5_ALLANXIOUS	All anxiety disorders || id:finn-b-F5_ALLANXIOUS	genus.Gordonibacter.id.821	Weighted mode	10	0.00709152	0.093538	0.941225	-0.176243	0.190426	1.00712	0.838414	1.20976
finn-b-F5_ALLANXIOUS	All anxiety disorders || id:finn-b-F5_ALLANXIOUS	genus.Haemophilus.id.3698	MR Egger	9	0.184291	0.167894	0.308669	-0.144781	0.513363	1.20237	0.865211	1.6709
finn-b-F5_ALLANXIOUS	All anxiety disorders || id:finn-b-F5_ALLANXIOUS	genus.Haemophilus.id.3698	Weighted median	9	0.0159271	0.0868022	0.854415	-0.154205	0.18606	1.01605	0.857096	1.20449
finn-b-F5_ALLANXIOUS	All anxiety disorders || id:finn-b-F5_ALLANXIOUS	genus.Haemophilus.id.3698	Inverse variance weighted	9	-0.0373489	0.0802854	0.641787	-0.194708	0.120011	0.96334	0.823075	1.12751
finn-b-F5_ALLANXIOUS	All anxiety disorders || id:finn-b-F5_ALLANXIOUS	genus.Haemophilus.id.3698	Simple mode	9	-0.161618	0.176726	0.387181	-0.508001	0.184765	0.850766	0.601697	1.20294
finn-b-F5_ALLANXIOUS	All anxiety disorders || id:finn-b-F5_ALLANXIOUS	genus.Haemophilus.id.3698	Weighted mode	9	0.107134	0.142144	0.472626	-0.171468	0.385735	1.11308	0.842427	1.4707
finn-b-F5_ALLANXIOUS	All anxiety disorders || id:finn-b-F5_ALLANXIOUS	genus.Holdemanella.id.11393	MR Egger	11	-0.0276949	0.145843	0.853604	-0.313546	0.258157	0.972685	0.73085	1.29454
finn-b-F5_ALLANXIOUS	All anxiety disorders || id:finn-b-F5_ALLANXIOUS	genus.Holdemanella.id.11393	Weighted median	11	0.00908695	0.0651579	0.889086	-0.118623	0.136796	1.00913	0.888143	1.14659
finn-b-F5_ALLANXIOUS	All anxiety disorders || id:finn-b-F5_ALLANXIOUS	genus.Holdemanella.id.11393	Inverse variance weighted	11	-0.0132817	0.0507447	0.793526	-0.112741	0.0861779	0.986806	0.893382	1.09
finn-b-F5_ALLANXIOUS	All anxiety disorders || id:finn-b-F5_ALLANXIOUS	genus.Holdemanella.id.11393	Simple mode	11	0.0614634	0.113371	0.599593	-0.160745	0.283672	1.06339	0.851509	1.328
finn-b-F5_ALLANXIOUS	All anxiety disorders || id:finn-b-F5_ALLANXIOUS	genus.Holdemanella.id.11393	Weighted mode	11	0.072634	0.110974	0.527548	-0.144876	0.290144	1.07534	0.86513	1.33662
finn-b-F5_ALLANXIOUS	All anxiety disorders || id:finn-b-F5_ALLANXIOUS	genus.Holdemania.id.2157	MR Egger	14	-0.0185117	0.164223	0.912114	-0.34039	0.303366	0.981659	0.711493	1.35441
finn-b-F5_ALLANXIOUS	All anxiety disorders || id:finn-b-F5_ALLANXIOUS	genus.Holdemania.id.2157	Weighted median	14	-0.0708264	0.0787361	0.368365	-0.225149	0.0834965	0.931624	0.798397	1.08708
finn-b-F5_ALLANXIOUS	All anxiety disorders || id:finn-b-F5_ALLANXIOUS	genus.Holdemania.id.2157	Inverse variance weighted	14	-0.0290269	0.0543306	0.593159	-0.135515	0.0774611	0.97139	0.873266	1.08054
finn-b-F5_ALLANXIOUS	All anxiety disorders || id:finn-b-F5_ALLANXIOUS	genus.Holdemania.id.2157	Simple mode	14	-0.195382	0.144519	0.199447	-0.47864	0.087876	0.82252	0.619626	1.09185
finn-b-F5_ALLANXIOUS	All anxiety disorders || id:finn-b-F5_ALLANXIOUS	genus.Holdemania.id.2157	Weighted mode	14	-0.173645	0.133112	0.214685	-0.434544	0.0872544	0.840595	0.64756	1.09117
finn-b-F5_ALLANXIOUS	All anxiety disorders || id:finn-b-F5_ALLANXIOUS	genus.Howardella.id.2000	MR Egger	9	0.238864	0.163111	0.186493	-0.0808347	0.558562	1.26981	0.922346	1.74816
finn-b-F5_ALLANXIOUS	All anxiety disorders || id:finn-b-F5_ALLANXIOUS	genus.Howardella.id.2000	Weighted median	9	-0.048159	0.0580423	0.406695	-0.161922	0.0656039	0.952982	0.850508	1.0678
finn-b-F5_ALLANXIOUS	All anxiety disorders || id:finn-b-F5_ALLANXIOUS	genus.Howardella.id.2000	Inverse variance weighted	9	-0.0599378	0.0455438	0.188158	-0.149204	0.029328	0.941823	0.861394	1.02976
finn-b-F5_ALLANXIOUS	All anxiety disorders || id:finn-b-F5_ALLANXIOUS	genus.Howardella.id.2000	Simple mode	9	-0.0576653	0.0857991	0.520456	-0.225832	0.110501	0.943966	0.797852	1.11684
finn-b-F5_ALLANXIOUS	All anxiety disorders || id:finn-b-F5_ALLANXIOUS	genus.Howardella.id.2000	Weighted mode	9	-0.0576653	0.0749386	0.463708	-0.204545	0.0892144	0.943966	0.815018	1.09332
finn-b-F5_ALLANXIOUS	All anxiety disorders || id:finn-b-F5_ALLANXIOUS	genus.Hungatella.id.11306	MR Egger	5	-0.322208	0.502567	0.567058	-1.30724	0.662823	0.724547	0.270566	1.94026
finn-b-F5_ALLANXIOUS	All anxiety disorders || id:finn-b-F5_ALLANXIOUS	genus.Hungatella.id.11306	Weighted median	5	0.0642101	0.0812557	0.429398	-0.095051	0.223471	1.06632	0.909327	1.25041
finn-b-F5_ALLANXIOUS	All anxiety disorders || id:finn-b-F5_ALLANXIOUS	genus.Hungatella.id.11306	Inverse variance weighted	5	-0.00762562	0.0765876	0.920688	-0.157737	0.142486	0.992403	0.854074	1.15314
finn-b-F5_ALLANXIOUS	All anxiety disorders || id:finn-b-F5_ALLANXIOUS	genus.Hungatella.id.11306	Simple mode	5	0.072028	0.109839	0.547781	-0.143256	0.287312	1.07469	0.866532	1.33284
finn-b-F5_ALLANXIOUS	All anxiety disorders || id:finn-b-F5_ALLANXIOUS	genus.Hungatella.id.11306	Weighted mode	5	0.0822652	0.0968989	0.443715	-0.107657	0.272187	1.08574	0.897936	1.31283
finn-b-F5_ALLANXIOUS	All anxiety disorders || id:finn-b-F5_ALLANXIOUS	genus.Intestinibacter.id.11345	MR Egger	15	-0.308582	0.194027	0.135757	-0.688875	0.0717104	0.734487	0.502141	1.07434
finn-b-F5_ALLANXIOUS	All anxiety disorders || id:finn-b-F5_ALLANXIOUS	genus.Intestinibacter.id.11345	Weighted median	15	-0.0357199	0.0845268	0.672597	-0.201392	0.129953	0.96491	0.817592	1.13877
finn-b-F5_ALLANXIOUS	All anxiety disorders || id:finn-b-F5_ALLANXIOUS	genus.Intestinibacter.id.11345	Inverse variance weighted	15	-0.0468102	0.0595268	0.43165	-0.163483	0.0698624	0.954268	0.849181	1.07236
finn-b-F5_ALLANXIOUS	All anxiety disorders || id:finn-b-F5_ALLANXIOUS	genus.Intestinibacter.id.11345	Simple mode	15	0.111948	0.153866	0.478871	-0.18963	0.413525	1.11845	0.827265	1.51214
finn-b-F5_ALLANXIOUS	All anxiety disorders || id:finn-b-F5_ALLANXIOUS	genus.Intestinibacter.id.11345	Weighted mode	15	0.0947253	0.150464	0.539125	-0.200184	0.389635	1.09936	0.81858	1.47644
finn-b-F5_ALLANXIOUS	All anxiety disorders || id:finn-b-F5_ALLANXIOUS	genus.Intestinimonas.id.2062	MR Egger	16	-0.262264	0.158696	0.120649	-0.573308	0.0487795	0.769308	0.563658	1.04999
finn-b-F5_ALLANXIOUS	All anxiety disorders || id:finn-b-F5_ALLANXIOUS	genus.Intestinimonas.id.2062	Weighted median	16	-0.0698752	0.0711721	0.326209	-0.209373	0.0696222	0.93251	0.811093	1.0721
finn-b-F5_ALLANXIOUS	All anxiety disorders || id:finn-b-F5_ALLANXIOUS	genus.Intestinimonas.id.2062	Inverse variance weighted	16	-0.0926755	0.0567483	0.102449	-0.203902	0.0185512	0.911489	0.815542	1.01872
finn-b-F5_ALLANXIOUS	All anxiety disorders || id:finn-b-F5_ALLANXIOUS	genus.Intestinimonas.id.2062	Simple mode	16	-0.0642256	0.120592	0.602122	-0.300586	0.172135	0.937793	0.740384	1.18784
finn-b-F5_ALLANXIOUS	All anxiety disorders || id:finn-b-F5_ALLANXIOUS	genus.Intestinimonas.id.2062	Weighted mode	16	-0.0558048	0.109504	0.617737	-0.270433	0.158823	0.945724	0.763049	1.17213
finn-b-F5_ALLANXIOUS	All anxiety disorders || id:finn-b-F5_ALLANXIOUS	genus.Lachnoclostridium.id.11308	MR Egger	13	0.0112144	0.324341	0.973037	-0.624493	0.646922	1.01128	0.535533	1.90965
finn-b-F5_ALLANXIOUS	All anxiety disorders || id:finn-b-F5_ALLANXIOUS	genus.Lachnoclostridium.id.11308	Weighted median	13	0.0322098	0.11122	0.772118	-0.185781	0.250201	1.03273	0.830455	1.28428
finn-b-F5_ALLANXIOUS	All anxiety disorders || id:finn-b-F5_ALLANXIOUS	genus.Lachnoclostridium.id.11308	Inverse variance weighted	13	0.0556178	0.091448	0.543061	-0.12362	0.234856	1.05719	0.883715	1.26473
finn-b-F5_ALLANXIOUS	All anxiety disorders || id:finn-b-F5_ALLANXIOUS	genus.Lachnoclostridium.id.11308	Simple mode	13	-0.0964031	0.203866	0.644788	-0.495981	0.303175	0.908098	0.608973	1.35415
finn-b-F5_ALLANXIOUS	All anxiety disorders || id:finn-b-F5_ALLANXIOUS	genus.Lachnoclostridium.id.11308	Weighted mode	13	-0.007894	0.158826	0.961177	-0.319192	0.303404	0.992137	0.726736	1.35446
finn-b-F5_ALLANXIOUS	All anxiety disorders || id:finn-b-F5_ALLANXIOUS	genus.Lachnospira.id.2004	MR Egger	6	0.257402	0.701568	0.732283	-1.11767	1.63248	1.29356	0.32704	5.11652
finn-b-F5_ALLANXIOUS	All anxiety disorders || id:finn-b-F5_ALLANXIOUS	genus.Lachnospira.id.2004	Weighted median	6	-0.227076	0.163677	0.165338	-0.547884	0.0937313	0.79686	0.578172	1.09826
finn-b-F5_ALLANXIOUS	All anxiety disorders || id:finn-b-F5_ALLANXIOUS	genus.Lachnospira.id.2004	Inverse variance weighted	6	-0.191336	0.118775	0.107201	-0.424136	0.0414642	0.825855	0.654335	1.04234
finn-b-F5_ALLANXIOUS	All anxiety disorders || id:finn-b-F5_ALLANXIOUS	genus.Lachnospira.id.2004	Simple mode	6	-0.376962	0.243595	0.182418	-0.854408	0.100483	0.685942	0.425535	1.10571
finn-b-F5_ALLANXIOUS	All anxiety disorders || id:finn-b-F5_ALLANXIOUS	genus.Lachnospira.id.2004	Weighted mode	6	-0.350868	0.249323	0.218362	-0.839541	0.137804	0.704077	0.431909	1.14775
finn-b-F5_ALLANXIOUS	All anxiety disorders || id:finn-b-F5_ALLANXIOUS	genus.LachnospiraceaeFCS020group.id.11314	MR Egger	13	0.165564	0.263069	0.541965	-0.350051	0.681179	1.18006	0.704652	1.97621
finn-b-F5_ALLANXIOUS	All anxiety disorders || id:finn-b-F5_ALLANXIOUS	genus.LachnospiraceaeFCS020group.id.11314	Weighted median	13	-0.0610742	0.09932	0.538606	-0.255741	0.133593	0.940753	0.774342	1.14293
finn-b-F5_ALLANXIOUS	All anxiety disorders || id:finn-b-F5_ALLANXIOUS	genus.LachnospiraceaeFCS020group.id.11314	Inverse variance weighted	13	0.059589	0.092074	0.517512	-0.120876	0.240054	1.0614	0.886144	1.27132
finn-b-F5_ALLANXIOUS	All anxiety disorders || id:finn-b-F5_ALLANXIOUS	genus.LachnospiraceaeFCS020group.id.11314	Simple mode	13	-0.0678982	0.142399	0.642059	-0.347001	0.211205	0.934356	0.706805	1.23517
finn-b-F5_ALLANXIOUS	All anxiety disorders || id:finn-b-F5_ALLANXIOUS	genus.LachnospiraceaeFCS020group.id.11314	Weighted mode	13	-0.0678982	0.128384	0.60654	-0.31953	0.183734	0.934356	0.72649	1.2017
finn-b-F5_ALLANXIOUS	All anxiety disorders || id:finn-b-F5_ALLANXIOUS	genus.LachnospiraceaeNC2004group.id.11316	MR Egger	9	0.0412362	0.229108	0.862263	-0.407816	0.490289	1.0421	0.665101	1.63279
finn-b-F5_ALLANXIOUS	All anxiety disorders || id:finn-b-F5_ALLANXIOUS	genus.LachnospiraceaeNC2004group.id.11316	Weighted median	9	-0.0113742	0.0710466	0.872806	-0.150626	0.127877	0.98869	0.86017	1.13641
finn-b-F5_ALLANXIOUS	All anxiety disorders || id:finn-b-F5_ALLANXIOUS	genus.LachnospiraceaeNC2004group.id.11316	Inverse variance weighted	9	0.0166963	0.056409	0.76724	-0.0938654	0.127258	1.01684	0.910405	1.13571
finn-b-F5_ALLANXIOUS	All anxiety disorders || id:finn-b-F5_ALLANXIOUS	genus.LachnospiraceaeNC2004group.id.11316	Simple mode	9	-0.0418716	0.117343	0.730447	-0.271864	0.188121	0.958993	0.761958	1.20698
finn-b-F5_ALLANXIOUS	All anxiety disorders || id:finn-b-F5_ALLANXIOUS	genus.LachnospiraceaeNC2004group.id.11316	Weighted mode	9	-0.033105	0.111508	0.774117	-0.251661	0.185451	0.967437	0.777509	1.20376
finn-b-F5_ALLANXIOUS	All anxiety disorders || id:finn-b-F5_ALLANXIOUS	genus.LachnospiraceaeND3007group.id.11317	MR Egger	3	-2.46615	4.22342	0.663538	-10.7441	5.81176	0.0849113	2.16e-05	334.206
finn-b-F5_ALLANXIOUS	All anxiety disorders || id:finn-b-F5_ALLANXIOUS	genus.LachnospiraceaeND3007group.id.11317	Weighted median	3	-0.22003	0.218728	0.314439	-0.648736	0.208677	0.802495	0.522706	1.23205
finn-b-F5_ALLANXIOUS	All anxiety disorders || id:finn-b-F5_ALLANXIOUS	genus.LachnospiraceaeND3007group.id.11317	Inverse variance weighted	3	-0.0657789	0.20405	0.747175	-0.465716	0.334158	0.936338	0.627685	1.39676
finn-b-F5_ALLANXIOUS	All anxiety disorders || id:finn-b-F5_ALLANXIOUS	genus.LachnospiraceaeND3007group.id.11317	Simple mode	3	-0.274381	0.285647	0.438133	-0.834249	0.285488	0.760043	0.4342	1.33041
finn-b-F5_ALLANXIOUS	All anxiety disorders || id:finn-b-F5_ALLANXIOUS	genus.LachnospiraceaeND3007group.id.11317	Weighted mode	3	-0.276759	0.304448	0.459279	-0.873477	0.31996	0.758237	0.417497	1.37707
finn-b-F5_ALLANXIOUS	All anxiety disorders || id:finn-b-F5_ALLANXIOUS	genus.LachnospiraceaeNK4A136group.id.11319	MR Egger	15	0.00389563	0.145978	0.979115	-0.282222	0.290013	1.0039	0.754107	1.33644
finn-b-F5_ALLANXIOUS	All anxiety disorders || id:finn-b-F5_ALLANXIOUS	genus.LachnospiraceaeNK4A136group.id.11319	Weighted median	15	0.0455991	0.0933499	0.625213	-0.137367	0.228565	1.04665	0.871651	1.2568
finn-b-F5_ALLANXIOUS	All anxiety disorders || id:finn-b-F5_ALLANXIOUS	genus.LachnospiraceaeNK4A136group.id.11319	Inverse variance weighted	15	0.092467	0.0716636	0.19695	-0.0479938	0.232928	1.09688	0.95314	1.26229
finn-b-F5_ALLANXIOUS	All anxiety disorders || id:finn-b-F5_ALLANXIOUS	genus.LachnospiraceaeNK4A136group.id.11319	Simple mode	15	0.124913	0.158874	0.444834	-0.186481	0.436307	1.13305	0.829874	1.54698
finn-b-F5_ALLANXIOUS	All anxiety disorders || id:finn-b-F5_ALLANXIOUS	genus.LachnospiraceaeNK4A136group.id.11319	Weighted mode	15	0.0437468	0.0991709	0.665858	-0.150628	0.238122	1.04472	0.860167	1.26886
finn-b-F5_ALLANXIOUS	All anxiety disorders || id:finn-b-F5_ALLANXIOUS	genus.LachnospiraceaeUCG001.id.11321	MR Egger	12	-0.332417	0.334166	0.34331	-0.987382	0.322547	0.717188	0.372551	1.38064
finn-b-F5_ALLANXIOUS	All anxiety disorders || id:finn-b-F5_ALLANXIOUS	genus.LachnospiraceaeUCG001.id.11321	Weighted median	12	-0.0419697	0.0902741	0.641993	-0.218907	0.134968	0.958899	0.803396	1.1445
finn-b-F5_ALLANXIOUS	All anxiety disorders || id:finn-b-F5_ALLANXIOUS	genus.LachnospiraceaeUCG001.id.11321	Inverse variance weighted	12	0.0394559	0.0818601	0.629812	-0.12099	0.199902	1.04024	0.886043	1.22128
finn-b-F5_ALLANXIOUS	All anxiety disorders || id:finn-b-F5_ALLANXIOUS	genus.LachnospiraceaeUCG001.id.11321	Simple mode	12	-0.0743195	0.165402	0.661921	-0.398508	0.249869	0.928375	0.671321	1.28386
finn-b-F5_ALLANXIOUS	All anxiety disorders || id:finn-b-F5_ALLANXIOUS	genus.LachnospiraceaeUCG001.id.11321	Weighted mode	12	-0.0776959	0.130055	0.562332	-0.332604	0.177212	0.925246	0.717054	1.19388
finn-b-F5_ALLANXIOUS	All anxiety disorders || id:finn-b-F5_ALLANXIOUS	genus.LachnospiraceaeUCG004.id.11324	MR Egger	13	0.350075	0.372001	0.366883	-0.379048	1.0792	1.41917	0.684513	2.94232
finn-b-F5_ALLANXIOUS	All anxiety disorders || id:finn-b-F5_ALLANXIOUS	genus.LachnospiraceaeUCG004.id.11324	Weighted median	13	0.0620329	0.107353	0.563374	-0.14838	0.272446	1.064	0.862104	1.31317
finn-b-F5_ALLANXIOUS	All anxiety disorders || id:finn-b-F5_ALLANXIOUS	genus.LachnospiraceaeUCG004.id.11324	Inverse variance weighted	13	0.0472203	0.0848567	0.577889	-0.119099	0.213539	1.04835	0.88772	1.23805
finn-b-F5_ALLANXIOUS	All anxiety disorders || id:finn-b-F5_ALLANXIOUS	genus.LachnospiraceaeUCG004.id.11324	Simple mode	13	0.0209521	0.179207	0.908861	-0.330293	0.372197	1.02117	0.718713	1.45092
finn-b-F5_ALLANXIOUS	All anxiety disorders || id:finn-b-F5_ALLANXIOUS	genus.LachnospiraceaeUCG004.id.11324	Weighted mode	13	0.0290158	0.17214	0.868951	-0.308378	0.36641	1.02944	0.734637	1.44255
finn-b-F5_ALLANXIOUS	All anxiety disorders || id:finn-b-F5_ALLANXIOUS	genus.LachnospiraceaeUCG008.id.11328	MR Egger	12	-0.317288	0.261849	0.253473	-0.830512	0.195936	0.728121	0.435826	1.21645
finn-b-F5_ALLANXIOUS	All anxiety disorders || id:finn-b-F5_ALLANXIOUS	genus.LachnospiraceaeUCG008.id.11328	Weighted median	12	-0.0184841	0.0671481	0.783106	-0.150094	0.113126	0.981686	0.860627	1.11977
finn-b-F5_ALLANXIOUS	All anxiety disorders || id:finn-b-F5_ALLANXIOUS	genus.LachnospiraceaeUCG008.id.11328	Inverse variance weighted	12	-0.0175237	0.0527071	0.739531	-0.12083	0.0857821	0.982629	0.886185	1.08957
finn-b-F5_ALLANXIOUS	All anxiety disorders || id:finn-b-F5_ALLANXIOUS	genus.LachnospiraceaeUCG008.id.11328	Simple mode	12	-0.0403116	0.119402	0.74201	-0.274339	0.193716	0.96049	0.760074	1.21375
finn-b-F5_ALLANXIOUS	All anxiety disorders || id:finn-b-F5_ALLANXIOUS	genus.LachnospiraceaeUCG008.id.11328	Weighted mode	12	-0.0547233	0.108505	0.623972	-0.267393	0.157947	0.946747	0.765372	1.1711
finn-b-F5_ALLANXIOUS	All anxiety disorders || id:finn-b-F5_ALLANXIOUS	genus.LachnospiraceaeUCG010.id.11330	MR Egger	10	-0.0083263	0.311658	0.979341	-0.619175	0.602523	0.991708	0.538388	1.82672
finn-b-F5_ALLANXIOUS	All anxiety disorders || id:finn-b-F5_ALLANXIOUS	genus.LachnospiraceaeUCG010.id.11330	Weighted median	10	0.232565	0.115212	0.043531	0.00674906	0.458381	1.26183	1.00677	1.58151
finn-b-F5_ALLANXIOUS	All anxiety disorders || id:finn-b-F5_ALLANXIOUS	genus.LachnospiraceaeUCG010.id.11330	Inverse variance weighted	10	0.223898	0.100062	0.025248	0.027776	0.420021	1.25094	1.02817	1.52199
finn-b-F5_ALLANXIOUS	All anxiety disorders || id:finn-b-F5_ALLANXIOUS	genus.LachnospiraceaeUCG010.id.11330	Simple mode	10	0.225593	0.171657	0.221282	-0.110855	0.562042	1.25307	0.895069	1.75425
finn-b-F5_ALLANXIOUS	All anxiety disorders || id:finn-b-F5_ALLANXIOUS	genus.LachnospiraceaeUCG010.id.11330	Weighted mode	10	0.251012	0.167036	0.167154	-0.0763776	0.578402	1.28533	0.926466	1.78319
finn-b-F5_ALLANXIOUS	All anxiety disorders || id:finn-b-F5_ALLANXIOUS	genus.Lactobacillus.id.1837	MR Egger	8	0.278432	0.180178	0.173225	-0.0747169	0.631582	1.32106	0.928006	1.88058
finn-b-F5_ALLANXIOUS	All anxiety disorders || id:finn-b-F5_ALLANXIOUS	genus.Lactobacillus.id.1837	Weighted median	8	0.079603	0.0745464	0.285596	-0.0665078	0.225714	1.08286	0.935656	1.25322
finn-b-F5_ALLANXIOUS	All anxiety disorders || id:finn-b-F5_ALLANXIOUS	genus.Lactobacillus.id.1837	Inverse variance weighted	8	-0.00597063	0.0791321	0.939856	-0.16107	0.149128	0.994047	0.851233	1.16082
finn-b-F5_ALLANXIOUS	All anxiety disorders || id:finn-b-F5_ALLANXIOUS	genus.Lactobacillus.id.1837	Simple mode	8	0.082951	0.0875686	0.375047	-0.0886835	0.254585	1.08649	0.915135	1.28993
finn-b-F5_ALLANXIOUS	All anxiety disorders || id:finn-b-F5_ALLANXIOUS	genus.Lactobacillus.id.1837	Weighted mode	8	0.082951	0.0783064	0.324636	-0.0705296	0.236432	1.08649	0.9319	1.26672
finn-b-F5_ALLANXIOUS	All anxiety disorders || id:finn-b-F5_ALLANXIOUS	genus.Lactococcus.id.1851	MR Egger	9	0.178398	0.208793	0.421147	-0.230837	0.587633	1.1953	0.793869	1.79972
finn-b-F5_ALLANXIOUS	All anxiety disorders || id:finn-b-F5_ALLANXIOUS	genus.Lactococcus.id.1851	Weighted median	9	0.000411058	0.0625725	0.994758	-0.122231	0.123053	1.00041	0.884944	1.13094
finn-b-F5_ALLANXIOUS	All anxiety disorders || id:finn-b-F5_ALLANXIOUS	genus.Lactococcus.id.1851	Inverse variance weighted	9	0.0230708	0.0465974	0.620523	-0.0682601	0.114402	1.02334	0.934018	1.1212
finn-b-F5_ALLANXIOUS	All anxiety disorders || id:finn-b-F5_ALLANXIOUS	genus.Lactococcus.id.1851	Simple mode	9	-0.0676232	0.100567	0.520262	-0.264735	0.129488	0.934613	0.767409	1.13825
finn-b-F5_ALLANXIOUS	All anxiety disorders || id:finn-b-F5_ALLANXIOUS	genus.Lactococcus.id.1851	Weighted mode	9	-0.0557143	0.0960058	0.577673	-0.243886	0.132457	0.945809	0.783577	1.14163
finn-b-F5_ALLANXIOUS	All anxiety disorders || id:finn-b-F5_ALLANXIOUS	genus.Marvinbryantia.id.2005	MR Egger	11	-0.0388122	0.405666	0.925875	-0.833918	0.756294	0.961931	0.434344	2.13037
finn-b-F5_ALLANXIOUS	All anxiety disorders || id:finn-b-F5_ALLANXIOUS	genus.Marvinbryantia.id.2005	Weighted median	11	0.127691	0.104794	0.223037	-0.0777056	0.333088	1.1362	0.925237	1.39527
finn-b-F5_ALLANXIOUS	All anxiety disorders || id:finn-b-F5_ALLANXIOUS	genus.Marvinbryantia.id.2005	Inverse variance weighted	11	0.149116	0.103952	0.151436	-0.0546289	0.352862	1.16081	0.946836	1.42313
finn-b-F5_ALLANXIOUS	All anxiety disorders || id:finn-b-F5_ALLANXIOUS	genus.Marvinbryantia.id.2005	Simple mode	11	0.172245	0.136446	0.23546	-0.0951886	0.439679	1.18797	0.909201	1.55221
finn-b-F5_ALLANXIOUS	All anxiety disorders || id:finn-b-F5_ALLANXIOUS	genus.Marvinbryantia.id.2005	Weighted mode	11	0.145836	0.13218	0.295732	-0.113236	0.404909	1.15701	0.89294	1.49917
finn-b-F5_ALLANXIOUS	All anxiety disorders || id:finn-b-F5_ALLANXIOUS	genus.Methanobrevibacter.id.123	MR Egger	6	-0.193282	0.221935	0.43296	-0.628275	0.241711	0.824249	0.533511	1.27343
finn-b-F5_ALLANXIOUS	All anxiety disorders || id:finn-b-F5_ALLANXIOUS	genus.Methanobrevibacter.id.123	Weighted median	6	-0.0446205	0.0774314	0.564441	-0.196386	0.107145	0.95636	0.821695	1.1131
finn-b-F5_ALLANXIOUS	All anxiety disorders || id:finn-b-F5_ALLANXIOUS	genus.Methanobrevibacter.id.123	Inverse variance weighted	6	-0.0341607	0.056925	0.54844	-0.145734	0.0774123	0.966416	0.864388	1.08049
finn-b-F5_ALLANXIOUS	All anxiety disorders || id:finn-b-F5_ALLANXIOUS	genus.Methanobrevibacter.id.123	Simple mode	6	-0.0513879	0.106462	0.649707	-0.260053	0.157277	0.94991	0.771011	1.17032
finn-b-F5_ALLANXIOUS	All anxiety disorders || id:finn-b-F5_ALLANXIOUS	genus.Methanobrevibacter.id.123	Weighted mode	6	-0.0526492	0.0924985	0.593843	-0.233946	0.128648	0.948713	0.791404	1.13729
finn-b-F5_ALLANXIOUS	All anxiety disorders || id:finn-b-F5_ALLANXIOUS	genus.Odoribacter.id.952	MR Egger	7	-0.305414	0.361838	0.437143	-1.01462	0.403788	0.736818	0.362541	1.49749
finn-b-F5_ALLANXIOUS	All anxiety disorders || id:finn-b-F5_ALLANXIOUS	genus.Odoribacter.id.952	Weighted median	7	0.144187	0.130691	0.269912	-0.111968	0.400342	1.1551	0.894073	1.49234
finn-b-F5_ALLANXIOUS	All anxiety disorders || id:finn-b-F5_ALLANXIOUS	genus.Odoribacter.id.952	Inverse variance weighted	7	0.0715225	0.117549	0.542891	-0.158874	0.301919	1.07414	0.853104	1.35245
finn-b-F5_ALLANXIOUS	All anxiety disorders || id:finn-b-F5_ALLANXIOUS	genus.Odoribacter.id.952	Simple mode	7	0.24176	0.190497	0.25141	-0.131613	0.615133	1.27349	0.87668	1.8499
finn-b-F5_ALLANXIOUS	All anxiety disorders || id:finn-b-F5_ALLANXIOUS	genus.Odoribacter.id.952	Weighted mode	7	0.199581	0.196096	0.348056	-0.184767	0.583929	1.22089	0.831298	1.79307
finn-b-F5_ALLANXIOUS	All anxiety disorders || id:finn-b-F5_ALLANXIOUS	genus.Olsenella.id.822	MR Egger	10	0.237508	0.128304	0.1013	-0.0139676	0.488983	1.26808	0.98613	1.63066
finn-b-F5_ALLANXIOUS	All anxiety disorders || id:finn-b-F5_ALLANXIOUS	genus.Olsenella.id.822	Weighted median	10	-0.00647406	0.0581992	0.911426	-0.120544	0.107596	0.993547	0.886438	1.1136
finn-b-F5_ALLANXIOUS	All anxiety disorders || id:finn-b-F5_ALLANXIOUS	genus.Olsenella.id.822	Inverse variance weighted	10	-0.0744904	0.0475223	0.117002	-0.167634	0.0186534	0.928216	0.845663	1.01883
finn-b-F5_ALLANXIOUS	All anxiety disorders || id:finn-b-F5_ALLANXIOUS	genus.Olsenella.id.822	Simple mode	10	-0.000698504	0.101781	0.994674	-0.20019	0.198793	0.999302	0.818575	1.21993
finn-b-F5_ALLANXIOUS	All anxiety disorders || id:finn-b-F5_ALLANXIOUS	genus.Olsenella.id.822	Weighted mode	10	0.0202062	0.0757294	0.79562	-0.128223	0.168636	1.02041	0.879657	1.18369
finn-b-F5_ALLANXIOUS	All anxiety disorders || id:finn-b-F5_ALLANXIOUS	genus.Oscillibacter.id.2063	MR Egger	13	0.322283	0.253933	0.230579	-0.175426	0.819991	1.38027	0.839099	2.27048
finn-b-F5_ALLANXIOUS	All anxiety disorders || id:finn-b-F5_ALLANXIOUS	genus.Oscillibacter.id.2063	Weighted median	13	0.0612115	0.078022	0.432723	-0.0917117	0.214135	1.06312	0.912368	1.23879
finn-b-F5_ALLANXIOUS	All anxiety disorders || id:finn-b-F5_ALLANXIOUS	genus.Oscillibacter.id.2063	Inverse variance weighted	13	0.0214653	0.0685675	0.75424	-0.112927	0.155858	1.0217	0.893216	1.16866
finn-b-F5_ALLANXIOUS	All anxiety disorders || id:finn-b-F5_ALLANXIOUS	genus.Oscillibacter.id.2063	Simple mode	13	0.0591118	0.125359	0.645712	-0.186591	0.304815	1.06089	0.829783	1.35637
finn-b-F5_ALLANXIOUS	All anxiety disorders || id:finn-b-F5_ALLANXIOUS	genus.Oscillibacter.id.2063	Weighted mode	13	0.0620362	0.120111	0.614899	-0.173382	0.297455	1.064	0.840816	1.34643
finn-b-F5_ALLANXIOUS	All anxiety disorders || id:finn-b-F5_ALLANXIOUS	genus.Oscillospira.id.2064	MR Egger	9	-0.30498	0.307978	0.355032	-0.908617	0.298657	0.737138	0.403081	1.34805
finn-b-F5_ALLANXIOUS	All anxiety disorders || id:finn-b-F5_ALLANXIOUS	genus.Oscillospira.id.2064	Weighted median	9	0.00711815	0.0919619	0.938303	-0.173127	0.187363	1.00714	0.841031	1.20607
finn-b-F5_ALLANXIOUS	All anxiety disorders || id:finn-b-F5_ALLANXIOUS	genus.Oscillospira.id.2064	Inverse variance weighted	9	-0.0377346	0.069448	0.586889	-0.173853	0.0983835	0.962968	0.840421	1.10339
finn-b-F5_ALLANXIOUS	All anxiety disorders || id:finn-b-F5_ALLANXIOUS	genus.Oscillospira.id.2064	Simple mode	9	-0.00828321	0.140183	0.954331	-0.283041	0.266475	0.991751	0.753489	1.30535
finn-b-F5_ALLANXIOUS	All anxiety disorders || id:finn-b-F5_ALLANXIOUS	genus.Oscillospira.id.2064	Weighted mode	9	-0.00221336	0.127415	0.986566	-0.251947	0.24752	0.997789	0.777286	1.28085
finn-b-F5_ALLANXIOUS	All anxiety disorders || id:finn-b-F5_ALLANXIOUS	genus.Oxalobacter.id.2978	MR Egger	11	0.25861	0.219215	0.268359	-0.171051	0.688271	1.29513	0.842778	1.99027
finn-b-F5_ALLANXIOUS	All anxiety disorders || id:finn-b-F5_ALLANXIOUS	genus.Oxalobacter.id.2978	Weighted median	11	0.00275133	0.0562157	0.960965	-0.107432	0.112934	1.00276	0.898138	1.11956
finn-b-F5_ALLANXIOUS	All anxiety disorders || id:finn-b-F5_ALLANXIOUS	genus.Oxalobacter.id.2978	Inverse variance weighted	11	0.036874	0.0467717	0.430472	-0.0547984	0.128547	1.03756	0.946676	1.13717
finn-b-F5_ALLANXIOUS	All anxiety disorders || id:finn-b-F5_ALLANXIOUS	genus.Oxalobacter.id.2978	Simple mode	11	-0.0361455	0.0972802	0.717972	-0.226815	0.154524	0.9645	0.797068	1.1671
finn-b-F5_ALLANXIOUS	All anxiety disorders || id:finn-b-F5_ALLANXIOUS	genus.Oxalobacter.id.2978	Weighted mode	11	-0.0342417	0.0903256	0.712545	-0.21128	0.142797	0.966338	0.809547	1.1535
finn-b-F5_ALLANXIOUS	All anxiety disorders || id:finn-b-F5_ALLANXIOUS	genus.Parabacteroides.id.954	MR Egger	5	-0.373866	1.06998	0.749867	-2.47103	1.7233	0.688069	0.084498	5.60297
finn-b-F5_ALLANXIOUS	All anxiety disorders || id:finn-b-F5_ALLANXIOUS	genus.Parabacteroides.id.954	Weighted median	5	0.111672	0.164967	0.498448	-0.211663	0.435006	1.11815	0.809237	1.54497
finn-b-F5_ALLANXIOUS	All anxiety disorders || id:finn-b-F5_ALLANXIOUS	genus.Parabacteroides.id.954	Inverse variance weighted	5	0.173304	0.155378	0.264691	-0.131237	0.477845	1.18923	0.87701	1.6126
finn-b-F5_ALLANXIOUS	All anxiety disorders || id:finn-b-F5_ALLANXIOUS	genus.Parabacteroides.id.954	Simple mode	5	0.0492294	0.197619	0.815543	-0.338105	0.436563	1.05046	0.713121	1.54738
finn-b-F5_ALLANXIOUS	All anxiety disorders || id:finn-b-F5_ALLANXIOUS	genus.Parabacteroides.id.954	Weighted mode	5	0.078191	0.179713	0.685945	-0.274047	0.430429	1.08133	0.760296	1.53792
finn-b-F5_ALLANXIOUS	All anxiety disorders || id:finn-b-F5_ALLANXIOUS	genus.Paraprevotella.id.962	MR Egger	13	-0.110105	0.246588	0.663889	-0.593416	0.373207	0.89574	0.552437	1.45239
finn-b-F5_ALLANXIOUS	All anxiety disorders || id:finn-b-F5_ALLANXIOUS	genus.Paraprevotella.id.962	Weighted median	13	-0.0165291	0.0689511	0.810545	-0.151673	0.118615	0.983607	0.859269	1.12594
finn-b-F5_ALLANXIOUS	All anxiety disorders || id:finn-b-F5_ALLANXIOUS	genus.Paraprevotella.id.962	Inverse variance weighted	13	-0.0083779	0.0629559	0.894134	-0.131771	0.115016	0.991657	0.876541	1.12189
finn-b-F5_ALLANXIOUS	All anxiety disorders || id:finn-b-F5_ALLANXIOUS	genus.Paraprevotella.id.962	Simple mode	13	0.0855817	0.122287	0.497369	-0.154101	0.325264	1.08935	0.857186	1.3844
finn-b-F5_ALLANXIOUS	All anxiety disorders || id:finn-b-F5_ALLANXIOUS	genus.Paraprevotella.id.962	Weighted mode	13	0.0826433	0.120162	0.504677	-0.152874	0.318161	1.08615	0.858238	1.3746
finn-b-F5_ALLANXIOUS	All anxiety disorders || id:finn-b-F5_ALLANXIOUS	genus.Parasutterella.id.2892	MR Egger	14	-0.127398	0.153602	0.423069	-0.428458	0.173662	0.880383	0.651513	1.18965
finn-b-F5_ALLANXIOUS	All anxiety disorders || id:finn-b-F5_ALLANXIOUS	genus.Parasutterella.id.2892	Weighted median	14	-0.109844	0.0744083	0.139881	-0.255684	0.0359961	0.895974	0.774386	1.03665
finn-b-F5_ALLANXIOUS	All anxiety disorders || id:finn-b-F5_ALLANXIOUS	genus.Parasutterella.id.2892	Inverse variance weighted	14	-0.0438116	0.0554627	0.429569	-0.152518	0.0648953	0.957134	0.858543	1.06705
finn-b-F5_ALLANXIOUS	All anxiety disorders || id:finn-b-F5_ALLANXIOUS	genus.Parasutterella.id.2892	Simple mode	14	-0.126249	0.133176	0.360428	-0.387274	0.134776	0.881396	0.678905	1.14428
finn-b-F5_ALLANXIOUS	All anxiety disorders || id:finn-b-F5_ALLANXIOUS	genus.Parasutterella.id.2892	Weighted mode	14	-0.126249	0.113047	0.284303	-0.34782	0.0953227	0.881396	0.706226	1.10001
finn-b-F5_ALLANXIOUS	All anxiety disorders || id:finn-b-F5_ALLANXIOUS	genus.Peptococcus.id.2037	MR Egger	13	0.0483957	0.184323	0.797742	-0.312877	0.409668	1.04959	0.73134	1.50632
finn-b-F5_ALLANXIOUS	All anxiety disorders || id:finn-b-F5_ALLANXIOUS	genus.Peptococcus.id.2037	Weighted median	13	-0.0191883	0.0608861	0.752647	-0.138525	0.100148	0.980995	0.870641	1.10533
finn-b-F5_ALLANXIOUS	All anxiety disorders || id:finn-b-F5_ALLANXIOUS	genus.Peptococcus.id.2037	Inverse variance weighted	13	-0.0419397	0.0466872	0.369019	-0.133447	0.0495672	0.958928	0.875074	1.05082
finn-b-F5_ALLANXIOUS	All anxiety disorders || id:finn-b-F5_ALLANXIOUS	genus.Peptococcus.id.2037	Simple mode	13	0.0194241	0.105772	0.857362	-0.187889	0.226737	1.01961	0.828706	1.2545
finn-b-F5_ALLANXIOUS	All anxiety disorders || id:finn-b-F5_ALLANXIOUS	genus.Peptococcus.id.2037	Weighted mode	13	0.0219752	0.0954154	0.821729	-0.165039	0.208989	1.02222	0.847861	1.23243
finn-b-F5_ALLANXIOUS	All anxiety disorders || id:finn-b-F5_ALLANXIOUS	genus.Phascolarctobacterium.id.2168	MR Egger	9	0.670721	0.336444	0.0864368	0.0112899	1.33015	1.95565	1.01135	3.78162
finn-b-F5_ALLANXIOUS	All anxiety disorders || id:finn-b-F5_ALLANXIOUS	genus.Phascolarctobacterium.id.2168	Weighted median	9	-0.0189583	0.10905	0.861983	-0.232696	0.194779	0.98122	0.792395	1.21504
finn-b-F5_ALLANXIOUS	All anxiety disorders || id:finn-b-F5_ALLANXIOUS	genus.Phascolarctobacterium.id.2168	Inverse variance weighted	9	-0.0449254	0.0886899	0.612474	-0.218758	0.128907	0.956069	0.803517	1.13758
finn-b-F5_ALLANXIOUS	All anxiety disorders || id:finn-b-F5_ALLANXIOUS	genus.Phascolarctobacterium.id.2168	Simple mode	9	0.123558	0.200227	0.554328	-0.268886	0.516002	1.13152	0.76423	1.67532
finn-b-F5_ALLANXIOUS	All anxiety disorders || id:finn-b-F5_ALLANXIOUS	genus.Phascolarctobacterium.id.2168	Weighted mode	9	0.13934	0.185079	0.473099	-0.223415	0.502095	1.14952	0.799783	1.65218
finn-b-F5_ALLANXIOUS	All anxiety disorders || id:finn-b-F5_ALLANXIOUS	genus.Prevotella7.id.11182	MR Egger	11	0.175323	0.229556	0.464566	-0.274606	0.625252	1.19163	0.759872	1.86872
finn-b-F5_ALLANXIOUS	All anxiety disorders || id:finn-b-F5_ALLANXIOUS	genus.Prevotella7.id.11182	Weighted median	11	-0.0185935	0.052848	0.724966	-0.122176	0.0849886	0.981578	0.884993	1.0887
finn-b-F5_ALLANXIOUS	All anxiety disorders || id:finn-b-F5_ALLANXIOUS	genus.Prevotella7.id.11182	Inverse variance weighted	11	-0.0269402	0.0396477	0.496828	-0.10465	0.0507693	0.973419	0.90064	1.05208
finn-b-F5_ALLANXIOUS	All anxiety disorders || id:finn-b-F5_ALLANXIOUS	genus.Prevotella7.id.11182	Simple mode	11	-0.0196241	0.0905774	0.832833	-0.197156	0.157908	0.980567	0.821063	1.17106
finn-b-F5_ALLANXIOUS	All anxiety disorders || id:finn-b-F5_ALLANXIOUS	genus.Prevotella7.id.11182	Weighted mode	11	-0.0196241	0.0850812	0.822236	-0.186383	0.147135	0.980567	0.829955	1.15851
finn-b-F5_ALLANXIOUS	All anxiety disorders || id:finn-b-F5_ALLANXIOUS	genus.Prevotella9.id.11183	MR Egger	15	0.201165	0.148986	0.199981	-0.0908468	0.493176	1.22283	0.913158	1.63751
finn-b-F5_ALLANXIOUS	All anxiety disorders || id:finn-b-F5_ALLANXIOUS	genus.Prevotella9.id.11183	Weighted median	15	0.0309931	0.0684039	0.650484	-0.103079	0.165065	1.03148	0.902056	1.17947
finn-b-F5_ALLANXIOUS	All anxiety disorders || id:finn-b-F5_ALLANXIOUS	genus.Prevotella9.id.11183	Inverse variance weighted	15	-0.000998681	0.052372	0.984786	-0.103648	0.10165	0.999002	0.901543	1.107
finn-b-F5_ALLANXIOUS	All anxiety disorders || id:finn-b-F5_ALLANXIOUS	genus.Prevotella9.id.11183	Simple mode	15	-0.0337167	0.133294	0.803983	-0.294973	0.22754	0.966845	0.744552	1.25551
finn-b-F5_ALLANXIOUS	All anxiety disorders || id:finn-b-F5_ALLANXIOUS	genus.Prevotella9.id.11183	Weighted mode	15	0.100479	0.105039	0.355005	-0.105398	0.306356	1.1057	0.899966	1.35847
finn-b-F5_ALLANXIOUS	All anxiety disorders || id:finn-b-F5_ALLANXIOUS	genus.RikenellaceaeRC9gutgroup.id.11191	MR Egger	12	0.219103	0.246962	0.39581	-0.264941	0.703148	1.24496	0.767251	2.0201
finn-b-F5_ALLANXIOUS	All anxiety disorders || id:finn-b-F5_ALLANXIOUS	genus.RikenellaceaeRC9gutgroup.id.11191	Weighted median	12	0.0185554	0.0509672	0.715808	-0.0813402	0.118451	1.01873	0.92188	1.12575
finn-b-F5_ALLANXIOUS	All anxiety disorders || id:finn-b-F5_ALLANXIOUS	genus.RikenellaceaeRC9gutgroup.id.11191	Inverse variance weighted	12	0.0110513	0.0398522	0.781544	-0.0670589	0.0891616	1.01111	0.93514	1.09326
finn-b-F5_ALLANXIOUS	All anxiety disorders || id:finn-b-F5_ALLANXIOUS	genus.RikenellaceaeRC9gutgroup.id.11191	Simple mode	12	0.0376928	0.097826	0.707358	-0.154046	0.229432	1.03841	0.857233	1.25788
finn-b-F5_ALLANXIOUS	All anxiety disorders || id:finn-b-F5_ALLANXIOUS	genus.RikenellaceaeRC9gutgroup.id.11191	Weighted mode	12	0.0359866	0.0914084	0.701334	-0.143174	0.215147	1.03664	0.866603	1.24004
finn-b-F5_ALLANXIOUS	All anxiety disorders || id:finn-b-F5_ALLANXIOUS	genus.Romboutsia.id.11347	MR Egger	14	-0.220452	0.197699	0.286646	-0.607941	0.167037	0.802156	0.544471	1.1818
finn-b-F5_ALLANXIOUS	All anxiety disorders || id:finn-b-F5_ALLANXIOUS	genus.Romboutsia.id.11347	Weighted median	14	-0.0880897	0.0900137	0.327765	-0.264516	0.088337	0.915679	0.767577	1.09236
finn-b-F5_ALLANXIOUS	All anxiety disorders || id:finn-b-F5_ALLANXIOUS	genus.Romboutsia.id.11347	Inverse variance weighted	14	-0.034691	0.0665417	0.602128	-0.165113	0.0957308	0.965904	0.847798	1.10046
finn-b-F5_ALLANXIOUS	All anxiety disorders || id:finn-b-F5_ALLANXIOUS	genus.Romboutsia.id.11347	Simple mode	14	-0.121244	0.167924	0.48307	-0.450374	0.207887	0.885818	0.63739	1.23107
finn-b-F5_ALLANXIOUS	All anxiety disorders || id:finn-b-F5_ALLANXIOUS	genus.Romboutsia.id.11347	Weighted mode	14	-0.126533	0.148696	0.410199	-0.417977	0.164912	0.881145	0.658377	1.17929
finn-b-F5_ALLANXIOUS	All anxiety disorders || id:finn-b-F5_ALLANXIOUS	genus.Roseburia.id.2012	MR Egger	13	0.169198	0.264616	0.535644	-0.349448	0.687845	1.18436	0.705077	1.98942
finn-b-F5_ALLANXIOUS	All anxiety disorders || id:finn-b-F5_ALLANXIOUS	genus.Roseburia.id.2012	Weighted median	13	0.0999339	0.112097	0.372663	-0.119776	0.319644	1.1051	0.887119	1.37664
finn-b-F5_ALLANXIOUS	All anxiety disorders || id:finn-b-F5_ALLANXIOUS	genus.Roseburia.id.2012	Inverse variance weighted	13	0.065252	0.0845747	0.440392	-0.100514	0.231018	1.06743	0.904372	1.25988
finn-b-F5_ALLANXIOUS	All anxiety disorders || id:finn-b-F5_ALLANXIOUS	genus.Roseburia.id.2012	Simple mode	13	0.164319	0.201686	0.431101	-0.230986	0.559624	1.17859	0.793751	1.75001
finn-b-F5_ALLANXIOUS	All anxiety disorders || id:finn-b-F5_ALLANXIOUS	genus.Roseburia.id.2012	Weighted mode	13	0.160593	0.203396	0.445107	-0.238063	0.55925	1.17421	0.788153	1.74936
finn-b-F5_ALLANXIOUS	All anxiety disorders || id:finn-b-F5_ALLANXIOUS	genus.Ruminiclostridium5.id.11355	MR Egger	11	0.135126	0.363288	0.718535	-0.576919	0.847171	1.14468	0.561626	2.33304
finn-b-F5_ALLANXIOUS	All anxiety disorders || id:finn-b-F5_ALLANXIOUS	genus.Ruminiclostridium5.id.11355	Weighted median	11	-0.136246	0.11722	0.245112	-0.365997	0.0935059	0.872628	0.693505	1.09802
finn-b-F5_ALLANXIOUS	All anxiety disorders || id:finn-b-F5_ALLANXIOUS	genus.Ruminiclostridium5.id.11355	Inverse variance weighted	11	-0.130436	0.085125	0.125451	-0.297281	0.0364089	0.877713	0.742835	1.03708
finn-b-F5_ALLANXIOUS	All anxiety disorders || id:finn-b-F5_ALLANXIOUS	genus.Ruminiclostridium5.id.11355	Simple mode	11	-0.16693	0.183119	0.383432	-0.525844	0.191984	0.846258	0.591056	1.21165
finn-b-F5_ALLANXIOUS	All anxiety disorders || id:finn-b-F5_ALLANXIOUS	genus.Ruminiclostridium5.id.11355	Weighted mode	11	-0.156024	0.170333	0.381228	-0.489876	0.177828	0.855538	0.612702	1.19462
finn-b-F5_ALLANXIOUS	All anxiety disorders || id:finn-b-F5_ALLANXIOUS	genus.Ruminiclostridium6.id.11356	MR Egger	14	0.0392207	0.176785	0.828157	-0.307278	0.385719	1.04	0.735446	1.47067
finn-b-F5_ALLANXIOUS	All anxiety disorders || id:finn-b-F5_ALLANXIOUS	genus.Ruminiclostridium6.id.11356	Weighted median	14	-0.00813562	0.0953755	0.932022	-0.195072	0.1788	0.991897	0.822776	1.19578
finn-b-F5_ALLANXIOUS	All anxiety disorders || id:finn-b-F5_ALLANXIOUS	genus.Ruminiclostridium6.id.11356	Inverse variance weighted	14	0.00610201	0.0704485	0.930976	-0.131977	0.144181	1.00612	0.876361	1.15509
finn-b-F5_ALLANXIOUS	All anxiety disorders || id:finn-b-F5_ALLANXIOUS	genus.Ruminiclostridium6.id.11356	Simple mode	14	0.0657287	0.177338	0.716874	-0.281854	0.413311	1.06794	0.754384	1.51182
finn-b-F5_ALLANXIOUS	All anxiety disorders || id:finn-b-F5_ALLANXIOUS	genus.Ruminiclostridium6.id.11356	Weighted mode	14	-0.12911	0.161994	0.439763	-0.446618	0.188398	0.878878	0.639789	1.20731
finn-b-F5_ALLANXIOUS	All anxiety disorders || id:finn-b-F5_ALLANXIOUS	genus.Ruminiclostridium9.id.11357	MR Egger	8	0.346912	0.551076	0.552211	-0.733197	1.42702	1.41469	0.480371	4.16627
finn-b-F5_ALLANXIOUS	All anxiety disorders || id:finn-b-F5_ALLANXIOUS	genus.Ruminiclostridium9.id.11357	Weighted median	8	0.0513682	0.133478	0.700352	-0.210248	0.312984	1.05271	0.810383	1.3675
finn-b-F5_ALLANXIOUS	All anxiety disorders || id:finn-b-F5_ALLANXIOUS	genus.Ruminiclostridium9.id.11357	Inverse variance weighted	8	0.0299028	0.10921	0.784231	-0.184149	0.243955	1.03035	0.831812	1.27629
finn-b-F5_ALLANXIOUS	All anxiety disorders || id:finn-b-F5_ALLANXIOUS	genus.Ruminiclostridium9.id.11357	Simple mode	8	0.205785	0.226651	0.394093	-0.23845	0.65002	1.22849	0.787848	1.91558
finn-b-F5_ALLANXIOUS	All anxiety disorders || id:finn-b-F5_ALLANXIOUS	genus.Ruminiclostridium9.id.11357	Weighted mode	8	0.178908	0.218399	0.43968	-0.249155	0.60697	1.19591	0.779459	1.83486
finn-b-F5_ALLANXIOUS	All anxiety disorders || id:finn-b-F5_ALLANXIOUS	genus.RuminococcaceaeNK4A214group.id.11358	MR Egger	14	0.0901447	0.253277	0.728084	-0.406278	0.586568	1.09433	0.666125	1.79781
finn-b-F5_ALLANXIOUS	All anxiety disorders || id:finn-b-F5_ALLANXIOUS	genus.RuminococcaceaeNK4A214group.id.11358	Weighted median	14	0.0575567	0.0986898	0.559753	-0.135875	0.250989	1.05925	0.872951	1.2853
finn-b-F5_ALLANXIOUS	All anxiety disorders || id:finn-b-F5_ALLANXIOUS	genus.RuminococcaceaeNK4A214group.id.11358	Inverse variance weighted	14	0.0963923	0.0726337	0.184475	-0.0459698	0.238754	1.10119	0.955071	1.26967
finn-b-F5_ALLANXIOUS	All anxiety disorders || id:finn-b-F5_ALLANXIOUS	genus.RuminococcaceaeNK4A214group.id.11358	Simple mode	14	0.0691334	0.164048	0.680331	-0.2524	0.390667	1.07158	0.776934	1.47797
finn-b-F5_ALLANXIOUS	All anxiety disorders || id:finn-b-F5_ALLANXIOUS	genus.RuminococcaceaeNK4A214group.id.11358	Weighted mode	14	0.0354384	0.159338	0.827451	-0.276864	0.347741	1.03607	0.758158	1.41586
finn-b-F5_ALLANXIOUS	All anxiety disorders || id:finn-b-F5_ALLANXIOUS	genus.RuminococcaceaeUCG002.id.11360	MR Egger	19	0.0395788	0.146265	0.789959	-0.2471	0.326258	1.04037	0.781062	1.38577
finn-b-F5_ALLANXIOUS	All anxiety disorders || id:finn-b-F5_ALLANXIOUS	genus.RuminococcaceaeUCG002.id.11360	Weighted median	19	-0.0190128	0.0800193	0.812189	-0.175851	0.137825	0.981167	0.838743	1.14777
finn-b-F5_ALLANXIOUS	All anxiety disorders || id:finn-b-F5_ALLANXIOUS	genus.RuminococcaceaeUCG002.id.11360	Inverse variance weighted	19	-0.018705	0.0573132	0.744149	-0.131039	0.093629	0.981469	0.877184	1.09815
finn-b-F5_ALLANXIOUS	All anxiety disorders || id:finn-b-F5_ALLANXIOUS	genus.RuminococcaceaeUCG002.id.11360	Simple mode	19	-0.177905	0.151948	0.256937	-0.475724	0.119914	0.837022	0.621435	1.1274
finn-b-F5_ALLANXIOUS	All anxiety disorders || id:finn-b-F5_ALLANXIOUS	genus.RuminococcaceaeUCG002.id.11360	Weighted mode	19	0.0354868	0.159788	0.826747	-0.277698	0.348671	1.03612	0.757526	1.41718
finn-b-F5_ALLANXIOUS	All anxiety disorders || id:finn-b-F5_ALLANXIOUS	genus.RuminococcaceaeUCG003.id.11361	MR Egger	12	-0.107411	0.226669	0.645773	-0.551683	0.336862	0.898157	0.57598	1.40055
finn-b-F5_ALLANXIOUS	All anxiety disorders || id:finn-b-F5_ALLANXIOUS	genus.RuminococcaceaeUCG003.id.11361	Weighted median	12	-0.00518806	0.0976379	0.957624	-0.196558	0.186182	0.994825	0.821553	1.20464
finn-b-F5_ALLANXIOUS	All anxiety disorders || id:finn-b-F5_ALLANXIOUS	genus.RuminococcaceaeUCG003.id.11361	Inverse variance weighted	12	0.00575875	0.0693069	0.93378	-0.130083	0.1416	1.00578	0.878023	1.15212
finn-b-F5_ALLANXIOUS	All anxiety disorders || id:finn-b-F5_ALLANXIOUS	genus.RuminococcaceaeUCG003.id.11361	Simple mode	12	-0.0203025	0.15305	0.896863	-0.32028	0.279675	0.979902	0.725945	1.3227
finn-b-F5_ALLANXIOUS	All anxiety disorders || id:finn-b-F5_ALLANXIOUS	genus.RuminococcaceaeUCG003.id.11361	Weighted mode	12	-0.0265855	0.141668	0.854559	-0.304254	0.251083	0.973765	0.737673	1.28542
finn-b-F5_ALLANXIOUS	All anxiety disorders || id:finn-b-F5_ALLANXIOUS	genus.RuminococcaceaeUCG004.id.11362	MR Egger	11	-0.185655	0.347169	0.605767	-0.866106	0.494795	0.83056	0.420586	1.64016
finn-b-F5_ALLANXIOUS	All anxiety disorders || id:finn-b-F5_ALLANXIOUS	genus.RuminococcaceaeUCG004.id.11362	Weighted median	11	-0.0937347	0.0853038	0.27184	-0.26093	0.0734607	0.910524	0.770335	1.07623
finn-b-F5_ALLANXIOUS	All anxiety disorders || id:finn-b-F5_ALLANXIOUS	genus.RuminococcaceaeUCG004.id.11362	Inverse variance weighted	11	-0.0732504	0.0625264	0.241394	-0.195802	0.0493014	0.929368	0.822175	1.05054
finn-b-F5_ALLANXIOUS	All anxiety disorders || id:finn-b-F5_ALLANXIOUS	genus.RuminococcaceaeUCG004.id.11362	Simple mode	11	-0.174486	0.139978	0.240979	-0.448842	0.0998701	0.839889	0.638367	1.10503
finn-b-F5_ALLANXIOUS	All anxiety disorders || id:finn-b-F5_ALLANXIOUS	genus.RuminococcaceaeUCG004.id.11362	Weighted mode	11	-0.158613	0.14992	0.31495	-0.452455	0.13523	0.853327	0.636064	1.1448
finn-b-F5_ALLANXIOUS	All anxiety disorders || id:finn-b-F5_ALLANXIOUS	genus.RuminococcaceaeUCG005.id.11363	MR Egger	14	-0.0161358	0.174434	0.927824	-0.358026	0.325754	0.983994	0.699055	1.38507
finn-b-F5_ALLANXIOUS	All anxiety disorders || id:finn-b-F5_ALLANXIOUS	genus.RuminococcaceaeUCG005.id.11363	Weighted median	14	-0.0778157	0.0891817	0.382907	-0.252612	0.0969805	0.925135	0.776769	1.10184
finn-b-F5_ALLANXIOUS	All anxiety disorders || id:finn-b-F5_ALLANXIOUS	genus.RuminococcaceaeUCG005.id.11363	Inverse variance weighted	14	-0.0523872	0.0642854	0.41512	-0.178387	0.0736122	0.948961	0.836619	1.07639
finn-b-F5_ALLANXIOUS	All anxiety disorders || id:finn-b-F5_ALLANXIOUS	genus.RuminococcaceaeUCG005.id.11363	Simple mode	14	-0.0962074	0.140188	0.504598	-0.370977	0.178562	0.908276	0.69006	1.1955
finn-b-F5_ALLANXIOUS	All anxiety disorders || id:finn-b-F5_ALLANXIOUS	genus.RuminococcaceaeUCG005.id.11363	Weighted mode	14	-0.0914709	0.116117	0.444972	-0.319061	0.136119	0.912588	0.726832	1.14582
finn-b-F5_ALLANXIOUS	All anxiety disorders || id:finn-b-F5_ALLANXIOUS	genus.RuminococcaceaeUCG009.id.11366	MR Egger	12	0.124641	0.207872	0.562108	-0.282787	0.532069	1.13274	0.75368	1.70245
finn-b-F5_ALLANXIOUS	All anxiety disorders || id:finn-b-F5_ALLANXIOUS	genus.RuminococcaceaeUCG009.id.11366	Weighted median	12	0.000473583	0.0685848	0.994491	-0.133953	0.1349	1.00047	0.874632	1.14442
finn-b-F5_ALLANXIOUS	All anxiety disorders || id:finn-b-F5_ALLANXIOUS	genus.RuminococcaceaeUCG009.id.11366	Inverse variance weighted	12	-0.0206697	0.0520702	0.691398	-0.122727	0.0813879	0.979542	0.884505	1.08479
finn-b-F5_ALLANXIOUS	All anxiety disorders || id:finn-b-F5_ALLANXIOUS	genus.RuminococcaceaeUCG009.id.11366	Simple mode	12	-0.00245503	0.108684	0.982383	-0.215475	0.210565	0.997548	0.806158	1.23438
finn-b-F5_ALLANXIOUS	All anxiety disorders || id:finn-b-F5_ALLANXIOUS	genus.RuminococcaceaeUCG009.id.11366	Weighted mode	12	0.0102373	0.104574	0.923777	-0.194729	0.215203	1.01029	0.823058	1.24011
finn-b-F5_ALLANXIOUS	All anxiety disorders || id:finn-b-F5_ALLANXIOUS	genus.RuminococcaceaeUCG010.id.11367	MR Egger	6	0.285392	0.398482	0.513457	-0.495633	1.06642	1.33028	0.609185	2.90496
finn-b-F5_ALLANXIOUS	All anxiety disorders || id:finn-b-F5_ALLANXIOUS	genus.RuminococcaceaeUCG010.id.11367	Weighted median	6	0.174737	0.129301	0.176566	-0.0786918	0.428166	1.19093	0.924325	1.53444
finn-b-F5_ALLANXIOUS	All anxiety disorders || id:finn-b-F5_ALLANXIOUS	genus.RuminococcaceaeUCG010.id.11367	Inverse variance weighted	6	0.10261	0.133104	0.440766	-0.158275	0.363495	1.10806	0.853615	1.43835
finn-b-F5_ALLANXIOUS	All anxiety disorders || id:finn-b-F5_ALLANXIOUS	genus.RuminococcaceaeUCG010.id.11367	Simple mode	6	0.292057	0.208982	0.221103	-0.117548	0.701663	1.33918	0.889097	2.0171
finn-b-F5_ALLANXIOUS	All anxiety disorders || id:finn-b-F5_ALLANXIOUS	genus.RuminococcaceaeUCG010.id.11367	Weighted mode	6	0.22627	0.159414	0.21501	-0.0861808	0.538721	1.25391	0.917428	1.71381
finn-b-F5_ALLANXIOUS	All anxiety disorders || id:finn-b-F5_ALLANXIOUS	genus.RuminococcaceaeUCG011.id.11368	MR Egger	8	-0.307498	0.219328	0.210473	-0.737382	0.122386	0.735284	0.478365	1.13019
finn-b-F5_ALLANXIOUS	All anxiety disorders || id:finn-b-F5_ALLANXIOUS	genus.RuminococcaceaeUCG011.id.11368	Weighted median	8	-0.0400935	0.0585714	0.493645	-0.154893	0.0747065	0.9607	0.856506	1.07757
finn-b-F5_ALLANXIOUS	All anxiety disorders || id:finn-b-F5_ALLANXIOUS	genus.RuminococcaceaeUCG011.id.11368	Inverse variance weighted	8	-0.0994311	0.0438602	0.0233902	-0.185397	-0.0134651	0.905352	0.830774	0.986625
finn-b-F5_ALLANXIOUS	All anxiety disorders || id:finn-b-F5_ALLANXIOUS	genus.RuminococcaceaeUCG011.id.11368	Simple mode	8	-0.0144617	0.0965834	0.885199	-0.203765	0.174842	0.985642	0.815654	1.19106
finn-b-F5_ALLANXIOUS	All anxiety disorders || id:finn-b-F5_ALLANXIOUS	genus.RuminococcaceaeUCG011.id.11368	Weighted mode	8	-0.0144617	0.101107	0.890294	-0.21263	0.183707	0.985642	0.808455	1.20166
finn-b-F5_ALLANXIOUS	All anxiety disorders || id:finn-b-F5_ALLANXIOUS	genus.RuminococcaceaeUCG013.id.11370	MR Egger	11	0.200674	0.292517	0.509982	-0.372659	0.774007	1.22223	0.6889	2.16844
finn-b-F5_ALLANXIOUS	All anxiety disorders || id:finn-b-F5_ALLANXIOUS	genus.RuminococcaceaeUCG013.id.11370	Weighted median	11	-0.0638201	0.106311	0.548295	-0.272189	0.144549	0.938174	0.76171	1.15552
finn-b-F5_ALLANXIOUS	All anxiety disorders || id:finn-b-F5_ALLANXIOUS	genus.RuminococcaceaeUCG013.id.11370	Inverse variance weighted	11	-0.0116295	0.0992285	0.906702	-0.206117	0.182858	0.988438	0.813738	1.20064
finn-b-F5_ALLANXIOUS	All anxiety disorders || id:finn-b-F5_ALLANXIOUS	genus.RuminococcaceaeUCG013.id.11370	Simple mode	11	-0.056512	0.154505	0.722161	-0.359342	0.246318	0.945055	0.698136	1.27931
finn-b-F5_ALLANXIOUS	All anxiety disorders || id:finn-b-F5_ALLANXIOUS	genus.RuminococcaceaeUCG013.id.11370	Weighted mode	11	-0.0606237	0.143497	0.68162	-0.341878	0.220631	0.941177	0.710435	1.24686
finn-b-F5_ALLANXIOUS	All anxiety disorders || id:finn-b-F5_ALLANXIOUS	genus.RuminococcaceaeUCG014.id.11371	MR Egger	11	-0.0210772	0.162152	0.899438	-0.338896	0.296741	0.979143	0.712557	1.34547
finn-b-F5_ALLANXIOUS	All anxiety disorders || id:finn-b-F5_ALLANXIOUS	genus.RuminococcaceaeUCG014.id.11371	Weighted median	11	-0.0605478	0.0910104	0.505868	-0.238928	0.117832	0.941249	0.787471	1.12506
finn-b-F5_ALLANXIOUS	All anxiety disorders || id:finn-b-F5_ALLANXIOUS	genus.RuminococcaceaeUCG014.id.11371	Inverse variance weighted	11	-0.0632059	0.0686751	0.357385	-0.197809	0.0713974	0.93875	0.820526	1.07401
finn-b-F5_ALLANXIOUS	All anxiety disorders || id:finn-b-F5_ALLANXIOUS	genus.RuminococcaceaeUCG014.id.11371	Simple mode	11	-0.0859273	0.141585	0.557447	-0.363434	0.191579	0.917661	0.695285	1.21116
finn-b-F5_ALLANXIOUS	All anxiety disorders || id:finn-b-F5_ALLANXIOUS	genus.RuminococcaceaeUCG014.id.11371	Weighted mode	11	-0.0695214	0.110476	0.543267	-0.286054	0.147011	0.93284	0.751222	1.15837
finn-b-F5_ALLANXIOUS	All anxiety disorders || id:finn-b-F5_ALLANXIOUS	genus.Ruminococcus1.id.11373	MR Egger	10	0.190837	0.305083	0.54905	-0.407125	0.788799	1.21026	0.665561	2.20075
finn-b-F5_ALLANXIOUS	All anxiety disorders || id:finn-b-F5_ALLANXIOUS	genus.Ruminococcus1.id.11373	Weighted median	10	-0.0424144	0.115589	0.713664	-0.26897	0.184141	0.958472	0.764166	1.20219
finn-b-F5_ALLANXIOUS	All anxiety disorders || id:finn-b-F5_ALLANXIOUS	genus.Ruminococcus1.id.11373	Inverse variance weighted	10	0.0296525	0.110027	0.787544	-0.186001	0.245306	1.0301	0.830272	1.27801
finn-b-F5_ALLANXIOUS	All anxiety disorders || id:finn-b-F5_ALLANXIOUS	genus.Ruminococcus1.id.11373	Simple mode	10	-0.120602	0.235255	0.620544	-0.581701	0.340497	0.886387	0.558947	1.40565
finn-b-F5_ALLANXIOUS	All anxiety disorders || id:finn-b-F5_ALLANXIOUS	genus.Ruminococcus1.id.11373	Weighted mode	10	-0.0441153	0.181641	0.81355	-0.400131	0.3119	0.956844	0.670232	1.36602
finn-b-F5_ALLANXIOUS	All anxiety disorders || id:finn-b-F5_ALLANXIOUS	genus.Ruminococcus2.id.11374	MR Egger	15	0.233527	0.144323	0.129639	-0.049346	0.516399	1.26305	0.951852	1.67598
finn-b-F5_ALLANXIOUS	All anxiety disorders || id:finn-b-F5_ALLANXIOUS	genus.Ruminococcus2.id.11374	Weighted median	15	0.0467854	0.0885387	0.59721	-0.12675	0.220321	1.0479	0.880953	1.24648
finn-b-F5_ALLANXIOUS	All anxiety disorders || id:finn-b-F5_ALLANXIOUS	genus.Ruminococcus2.id.11374	Inverse variance weighted	15	0.0361725	0.0597804	0.545119	-0.0809971	0.153342	1.03683	0.922196	1.16572
finn-b-F5_ALLANXIOUS	All anxiety disorders || id:finn-b-F5_ALLANXIOUS	genus.Ruminococcus2.id.11374	Simple mode	15	-0.0179464	0.155779	0.909919	-0.323273	0.28738	0.982214	0.723776	1.33293
finn-b-F5_ALLANXIOUS	All anxiety disorders || id:finn-b-F5_ALLANXIOUS	genus.Ruminococcus2.id.11374	Weighted mode	15	0.159403	0.138304	0.268393	-0.111672	0.430478	1.17281	0.894337	1.53799
finn-b-F5_ALLANXIOUS	All anxiety disorders || id:finn-b-F5_ALLANXIOUS	genus.Sellimonas.id.14369	MR Egger	9	-0.0729089	0.210588	0.739353	-0.485661	0.339843	0.929686	0.615291	1.40473
finn-b-F5_ALLANXIOUS	All anxiety disorders || id:finn-b-F5_ALLANXIOUS	genus.Sellimonas.id.14369	Weighted median	9	-0.0111792	0.0499493	0.822905	-0.10908	0.0867214	0.988883	0.896659	1.09059
finn-b-F5_ALLANXIOUS	All anxiety disorders || id:finn-b-F5_ALLANXIOUS	genus.Sellimonas.id.14369	Inverse variance weighted	9	-0.00412091	0.0386902	0.915177	-0.0799536	0.0717118	0.995888	0.923159	1.07435
finn-b-F5_ALLANXIOUS	All anxiety disorders || id:finn-b-F5_ALLANXIOUS	genus.Sellimonas.id.14369	Simple mode	9	-0.0296578	0.0787782	0.716354	-0.184063	0.124747	0.970778	0.831883	1.13286
finn-b-F5_ALLANXIOUS	All anxiety disorders || id:finn-b-F5_ALLANXIOUS	genus.Sellimonas.id.14369	Weighted mode	9	-0.025283	0.0755977	0.746646	-0.173454	0.122888	0.975034	0.840755	1.13076
finn-b-F5_ALLANXIOUS	All anxiety disorders || id:finn-b-F5_ALLANXIOUS	genus.Senegalimassilia.id.11160	MR Egger	5	0.946187	0.451289	0.126972	0.0616601	1.83071	2.57587	1.0636	6.23834
finn-b-F5_ALLANXIOUS	All anxiety disorders || id:finn-b-F5_ALLANXIOUS	genus.Senegalimassilia.id.11160	Weighted median	5	0.22836	0.128781	0.0761886	-0.0240509	0.480771	1.25654	0.976236	1.61732
finn-b-F5_ALLANXIOUS	All anxiety disorders || id:finn-b-F5_ALLANXIOUS	genus.Senegalimassilia.id.11160	Inverse variance weighted	5	0.227881	0.139917	0.103379	-0.0463562	0.502119	1.25594	0.954702	1.65222
finn-b-F5_ALLANXIOUS	All anxiety disorders || id:finn-b-F5_ALLANXIOUS	genus.Senegalimassilia.id.11160	Simple mode	5	0.424145	0.210455	0.114098	0.0116533	0.836637	1.52828	1.01172	2.30859
finn-b-F5_ALLANXIOUS	All anxiety disorders || id:finn-b-F5_ALLANXIOUS	genus.Senegalimassilia.id.11160	Weighted mode	5	0.309695	0.223834	0.238685	-0.129019	0.748409	1.36301	0.878957	2.11363
finn-b-F5_ALLANXIOUS	All anxiety disorders || id:finn-b-F5_ALLANXIOUS	genus.Slackia.id.825	MR Egger	6	0.153744	0.465751	0.757889	-0.759128	1.06662	1.16619	0.468075	2.90553
finn-b-F5_ALLANXIOUS	All anxiety disorders || id:finn-b-F5_ALLANXIOUS	genus.Slackia.id.825	Weighted median	6	0.0711475	0.0816286	0.383426	-0.0888446	0.23114	1.07374	0.914988	1.26004
finn-b-F5_ALLANXIOUS	All anxiety disorders || id:finn-b-F5_ALLANXIOUS	genus.Slackia.id.825	Inverse variance weighted	6	0.0859993	0.0715167	0.229167	-0.0541734	0.226172	1.08981	0.947268	1.25379
finn-b-F5_ALLANXIOUS	All anxiety disorders || id:finn-b-F5_ALLANXIOUS	genus.Slackia.id.825	Simple mode	6	0.057454	0.1154	0.639698	-0.16873	0.283638	1.05914	0.844737	1.32795
finn-b-F5_ALLANXIOUS	All anxiety disorders || id:finn-b-F5_ALLANXIOUS	genus.Slackia.id.825	Weighted mode	6	0.0568022	0.120016	0.65595	-0.178429	0.292034	1.05845	0.836583	1.33915
finn-b-F5_ALLANXIOUS	All anxiety disorders || id:finn-b-F5_ALLANXIOUS	genus.Streptococcus.id.1853	MR Egger	14	0.381525	0.422747	0.384554	-0.447059	1.21011	1.46452	0.639506	3.35385
finn-b-F5_ALLANXIOUS	All anxiety disorders || id:finn-b-F5_ALLANXIOUS	genus.Streptococcus.id.1853	Weighted median	14	0.0256747	0.105998	0.80861	-0.182081	0.23343	1.02601	0.833534	1.26292
finn-b-F5_ALLANXIOUS	All anxiety disorders || id:finn-b-F5_ALLANXIOUS	genus.Streptococcus.id.1853	Inverse variance weighted	14	-0.0224031	0.11389	0.844055	-0.245627	0.200821	0.977846	0.782214	1.22241
finn-b-F5_ALLANXIOUS	All anxiety disorders || id:finn-b-F5_ALLANXIOUS	genus.Streptococcus.id.1853	Simple mode	14	0.0579962	0.186856	0.761193	-0.308242	0.424234	1.05971	0.734738	1.52842
finn-b-F5_ALLANXIOUS	All anxiety disorders || id:finn-b-F5_ALLANXIOUS	genus.Streptococcus.id.1853	Weighted mode	14	0.0699687	0.140728	0.627357	-0.205858	0.345796	1.07247	0.813948	1.41311
finn-b-F5_ALLANXIOUS	All anxiety disorders || id:finn-b-F5_ALLANXIOUS	genus.Subdoligranulum.id.2070	MR Egger	11	-0.0433104	0.200229	0.833573	-0.435759	0.349138	0.957614	0.646774	1.41784
finn-b-F5_ALLANXIOUS	All anxiety disorders || id:finn-b-F5_ALLANXIOUS	genus.Subdoligranulum.id.2070	Weighted median	11	-0.0526141	0.101637	0.604692	-0.251823	0.146595	0.948746	0.777382	1.15789
finn-b-F5_ALLANXIOUS	All anxiety disorders || id:finn-b-F5_ALLANXIOUS	genus.Subdoligranulum.id.2070	Inverse variance weighted	11	-0.0626778	0.0775428	0.418918	-0.214662	0.0893061	0.939246	0.806814	1.09342
finn-b-F5_ALLANXIOUS	All anxiety disorders || id:finn-b-F5_ALLANXIOUS	genus.Subdoligranulum.id.2070	Simple mode	11	-0.0641809	0.155056	0.687669	-0.36809	0.239728	0.937835	0.692055	1.2709
finn-b-F5_ALLANXIOUS	All anxiety disorders || id:finn-b-F5_ALLANXIOUS	genus.Subdoligranulum.id.2070	Weighted mode	11	-0.0404484	0.143454	0.783723	-0.321618	0.240721	0.960359	0.724975	1.27217
finn-b-F5_ALLANXIOUS	All anxiety disorders || id:finn-b-F5_ALLANXIOUS	genus.Sutterella.id.2896	MR Egger	12	-0.0935869	0.305067	0.765307	-0.691518	0.504344	0.910659	0.500815	1.6559
finn-b-F5_ALLANXIOUS	All anxiety disorders || id:finn-b-F5_ALLANXIOUS	genus.Sutterella.id.2896	Weighted median	12	-0.0366065	0.0919855	0.690661	-0.216898	0.143685	0.964055	0.805012	1.15452
finn-b-F5_ALLANXIOUS	All anxiety disorders || id:finn-b-F5_ALLANXIOUS	genus.Sutterella.id.2896	Inverse variance weighted	12	-0.0409464	0.0704306	0.56099	-0.17899	0.0970976	0.959881	0.836114	1.10197
finn-b-F5_ALLANXIOUS	All anxiety disorders || id:finn-b-F5_ALLANXIOUS	genus.Sutterella.id.2896	Simple mode	12	-0.0166296	0.143206	0.909647	-0.297313	0.264054	0.983508	0.742811	1.3022
finn-b-F5_ALLANXIOUS	All anxiety disorders || id:finn-b-F5_ALLANXIOUS	genus.Sutterella.id.2896	Weighted mode	12	-0.0492188	0.137384	0.726931	-0.318491	0.220053	0.951973	0.727246	1.24614
finn-b-F5_ALLANXIOUS	All anxiety disorders || id:finn-b-F5_ALLANXIOUS	genus.Terrisporobacter.id.11348	MR Egger	5	-0.249762	0.316597	0.48777	-0.870293	0.370768	0.778986	0.418829	1.44885
finn-b-F5_ALLANXIOUS	All anxiety disorders || id:finn-b-F5_ALLANXIOUS	genus.Terrisporobacter.id.11348	Weighted median	5	-0.0572819	0.111406	0.607132	-0.275638	0.161074	0.944328	0.759088	1.17477
finn-b-F5_ALLANXIOUS	All anxiety disorders || id:finn-b-F5_ALLANXIOUS	genus.Terrisporobacter.id.11348	Inverse variance weighted	5	-0.109866	0.0941047	0.243013	-0.294311	0.0745791	0.895954	0.745044	1.07743
finn-b-F5_ALLANXIOUS	All anxiety disorders || id:finn-b-F5_ALLANXIOUS	genus.Terrisporobacter.id.11348	Simple mode	5	0.0422249	0.163128	0.808529	-0.277505	0.361955	1.04313	0.757671	1.43613
finn-b-F5_ALLANXIOUS	All anxiety disorders || id:finn-b-F5_ALLANXIOUS	genus.Terrisporobacter.id.11348	Weighted mode	5	0.0226529	0.1631	0.896249	-0.297023	0.342329	1.02291	0.743027	1.40822
finn-b-F5_ALLANXIOUS	All anxiety disorders || id:finn-b-F5_ALLANXIOUS	genus.Turicibacter.id.2162	MR Egger	9	0.432395	0.26812	0.150846	-0.0931195	0.95791	1.54094	0.911085	2.60624
finn-b-F5_ALLANXIOUS	All anxiety disorders || id:finn-b-F5_ALLANXIOUS	genus.Turicibacter.id.2162	Weighted median	9	0.0190368	0.0894446	0.831457	-0.156275	0.194348	1.01922	0.855324	1.21452
finn-b-F5_ALLANXIOUS	All anxiety disorders || id:finn-b-F5_ALLANXIOUS	genus.Turicibacter.id.2162	Inverse variance weighted	9	0.0552752	0.0661118	0.403106	-0.0743039	0.184854	1.05683	0.92839	1.20304
finn-b-F5_ALLANXIOUS	All anxiety disorders || id:finn-b-F5_ALLANXIOUS	genus.Turicibacter.id.2162	Simple mode	9	0.0442502	0.151415	0.777535	-0.252523	0.341023	1.04524	0.776839	1.40639
finn-b-F5_ALLANXIOUS	All anxiety disorders || id:finn-b-F5_ALLANXIOUS	genus.Turicibacter.id.2162	Weighted mode	9	0.0132412	0.124301	0.917788	-0.230388	0.256871	1.01333	0.794225	1.29288
finn-b-F5_ALLANXIOUS	All anxiety disorders || id:finn-b-F5_ALLANXIOUS	genus.Tyzzerella3.id.11335	MR Egger	13	0.0429162	0.258198	0.871004	-0.463153	0.548985	1.04385	0.629297	1.7315
finn-b-F5_ALLANXIOUS	All anxiety disorders || id:finn-b-F5_ALLANXIOUS	genus.Tyzzerella3.id.11335	Weighted median	13	0.0005839	0.0614179	0.992415	-0.119795	0.120963	1.00058	0.887102	1.12858
finn-b-F5_ALLANXIOUS	All anxiety disorders || id:finn-b-F5_ALLANXIOUS	genus.Tyzzerella3.id.11335	Inverse variance weighted	13	-0.0227605	0.0440403	0.605288	-0.10908	0.0635584	0.977497	0.896659	1.06562
finn-b-F5_ALLANXIOUS	All anxiety disorders || id:finn-b-F5_ALLANXIOUS	genus.Tyzzerella3.id.11335	Simple mode	13	-0.0028785	0.0998737	0.977481	-0.198631	0.192874	0.997126	0.819852	1.21273
finn-b-F5_ALLANXIOUS	All anxiety disorders || id:finn-b-F5_ALLANXIOUS	genus.Tyzzerella3.id.11335	Weighted mode	13	-0.00454682	0.0902347	0.960642	-0.181407	0.172313	0.995463	0.834096	1.18805
finn-b-F5_ALLANXIOUS	All anxiety disorders || id:finn-b-F5_ALLANXIOUS	genus.Veillonella.id.2198	MR Egger	6	0.58867	0.87385	0.537455	-1.12408	2.30142	1.80159	0.324953	9.98832
finn-b-F5_ALLANXIOUS	All anxiety disorders || id:finn-b-F5_ALLANXIOUS	genus.Veillonella.id.2198	Weighted median	6	0.169214	0.113875	0.137287	-0.0539803	0.392409	1.18437	0.947451	1.48054
finn-b-F5_ALLANXIOUS	All anxiety disorders || id:finn-b-F5_ALLANXIOUS	genus.Veillonella.id.2198	Inverse variance weighted	6	0.147912	0.101834	0.146366	-0.051682	0.347506	1.15941	0.949631	1.41553
finn-b-F5_ALLANXIOUS	All anxiety disorders || id:finn-b-F5_ALLANXIOUS	genus.Veillonella.id.2198	Simple mode	6	0.285244	0.200373	0.213864	-0.107487	0.677974	1.33009	0.898088	1.96988
finn-b-F5_ALLANXIOUS	All anxiety disorders || id:finn-b-F5_ALLANXIOUS	genus.Veillonella.id.2198	Weighted mode	6	0.263864	0.197402	0.238921	-0.123045	0.650772	1.30195	0.884224	1.91702
finn-b-F5_ALLANXIOUS	All anxiety disorders || id:finn-b-F5_ALLANXIOUS	genus.Victivallis.id.2256	MR Egger	11	-0.267033	0.250374	0.313954	-0.757766	0.2237	0.765648	0.468712	1.2507
finn-b-F5_ALLANXIOUS	All anxiety disorders || id:finn-b-F5_ALLANXIOUS	genus.Victivallis.id.2256	Weighted median	11	-0.0433273	0.0476536	0.363237	-0.136728	0.0500738	0.957598	0.872207	1.05135
finn-b-F5_ALLANXIOUS	All anxiety disorders || id:finn-b-F5_ALLANXIOUS	genus.Victivallis.id.2256	Inverse variance weighted	11	-0.070376	0.0385339	0.0677987	-0.145902	0.00515034	0.932043	0.864242	1.00516
finn-b-F5_ALLANXIOUS	All anxiety disorders || id:finn-b-F5_ALLANXIOUS	genus.Victivallis.id.2256	Simple mode	11	-0.0467061	0.0801308	0.572887	-0.203763	0.11035	0.954368	0.815656	1.11667
finn-b-F5_ALLANXIOUS	All anxiety disorders || id:finn-b-F5_ALLANXIOUS	genus.Victivallis.id.2256	Weighted mode	11	-0.0425915	0.0792769	0.602844	-0.197974	0.112791	0.958303	0.820391	1.1194
