# Supplementary material for: Improving precision management of anxiety disorders: a Mendelian randomization study targeting specific gut microbiota and associated metabolites
Source: Front Microbiol. 2024 Apr 9;15:1380912. doi: 10.3389/fmicb.2024.1380912 (PMC11035889; doi:10.3389/fmicb.2024.1380912)
Supplement: Supplementary file 4 [file Table_4.XLSX]

## Sheet: Eubacterium nodatum group
SNP	effect_allele.exposure	other_allele.exposure	effect_allele.outcome	other_allele.outcome	beta.exposure	beta.outcome	eaf.exposure	eaf.outcome	remove	palindromic	ambiguous	id.outcome	chr	pos	se.outcome	samplesize.outcome	pval.outcome	outcome	originalname.outcome	outcome.deprecated	mr_keep.outcome	data_source.outcome	proxy.outcome	target_snp.outcome	proxy_snp.outcome	target_a1.outcome	target_a2.outcome	proxy_a1.outcome	proxy_a2.outcome	chr.exposure	pos.exposure	se.exposure	pval.exposure	samplesize.exposure	id.exposure	exposure	mr_keep.exposure	pval_origin.exposure	data_source.exposure	action	SNP_index	mr_keep
rs112562568	A	G	A	G	0.1309	-0.0824176	0.07349	NA	FALSE	FALSE	FALSE	ebi-a-GCST90017001	16	14457745	0.0449339	14306	0.076505	Gut microbiota abundance (genus Eubacterium nodatum group id.11297) || id:ebi-a-GCST90017001	Gut microbiota abundance (genus Eubacterium nodatum group id.11297)	Gut microbiota abundance (genus Eubacterium nodatum group id.11297) || ||	TRUE	igd	NA	NA	NA	NA	NA	NA	NA	16	14457745	0.0276	2.14299e-06	NA	finn-b-F5_ALLANXIOUS	|| id:finn-b-F5_ALLANXIOUS	TRUE	reported	igd	2	1	TRUE
rs11685487	T	C	T	C	0.0993	0.0453054	0.1214	NA	FALSE	FALSE	FALSE	ebi-a-GCST90017001	2	8775320	0.042489	14306	0.306988	Gut microbiota abundance (genus Eubacterium nodatum group id.11297) || id:ebi-a-GCST90017001	Gut microbiota abundance (genus Eubacterium nodatum group id.11297)	Gut microbiota abundance (genus Eubacterium nodatum group id.11297) || ||	TRUE	igd	NA	NA	NA	NA	NA	NA	NA	2	8775320	0.022	6.50294e-06	NA	finn-b-F5_ALLANXIOUS	|| id:finn-b-F5_ALLANXIOUS	TRUE	reported	igd	2	1	TRUE
rs13110964	A	G	A	G	-0.0671	-0.0179029	0.5321	NA	FALSE	FALSE	FALSE	ebi-a-GCST90017001	4	144686272	0.0245662	14306	0.459932	Gut microbiota abundance (genus Eubacterium nodatum group id.11297) || id:ebi-a-GCST90017001	Gut microbiota abundance (genus Eubacterium nodatum group id.11297)	Gut microbiota abundance (genus Eubacterium nodatum group id.11297) || ||	TRUE	igd	NA	NA	NA	NA	NA	NA	NA	4	144686272	0.0142	2.41102e-06	NA	finn-b-F5_ALLANXIOUS	|| id:finn-b-F5_ALLANXIOUS	TRUE	reported	igd	2	1	TRUE
rs245984	T	C	T	C	0.2062	-0.0343031	0.02836	NA	FALSE	FALSE	FALSE	ebi-a-GCST90017001	7	29300968	0.051811	14306	0.45699	Gut microbiota abundance (genus Eubacterium nodatum group id.11297) || id:ebi-a-GCST90017001	Gut microbiota abundance (genus Eubacterium nodatum group id.11297)	Gut microbiota abundance (genus Eubacterium nodatum group id.11297) || ||	TRUE	igd	NA	NA	NA	NA	NA	NA	NA	7	29300968	0.0435	2.11802e-06	NA	finn-b-F5_ALLANXIOUS	|| id:finn-b-F5_ALLANXIOUS	TRUE	reported	igd	2	1	TRUE
rs2522845	G	T	G	T	0.0659	0.0754968	0.4669	NA	FALSE	FALSE	FALSE	ebi-a-GCST90017001	7	82481909	0.0248399	14306	0.00243092	Gut microbiota abundance (genus Eubacterium nodatum group id.11297) || id:ebi-a-GCST90017001	Gut microbiota abundance (genus Eubacterium nodatum group id.11297)	Gut microbiota abundance (genus Eubacterium nodatum group id.11297) || ||	TRUE	igd	NA	NA	NA	NA	NA	NA	NA	7	82481909	0.0142	3.457e-06	NA	finn-b-F5_ALLANXIOUS	|| id:finn-b-F5_ALLANXIOUS	TRUE	reported	igd	2	1	TRUE
rs2731465	T	C	T	C	-0.066	0.00988668	0.4145	NA	FALSE	FALSE	FALSE	ebi-a-GCST90017001	12	60790598	0.0249581	14306	0.680639	Gut microbiota abundance (genus Eubacterium nodatum group id.11297) || id:ebi-a-GCST90017001	Gut microbiota abundance (genus Eubacterium nodatum group id.11297)	Gut microbiota abundance (genus Eubacterium nodatum group id.11297) || ||	TRUE	igd	NA	NA	NA	NA	NA	NA	NA	12	60790598	0.0144	4.56499e-06	NA	finn-b-F5_ALLANXIOUS	|| id:finn-b-F5_ALLANXIOUS	TRUE	reported	igd	2	1	TRUE
rs4777716	C	T	C	T	0.0658	0.000369075	0.4119	NA	FALSE	FALSE	FALSE	ebi-a-GCST90017001	15	93018667	0.025244	14306	0.984764	Gut microbiota abundance (genus Eubacterium nodatum group id.11297) || id:ebi-a-GCST90017001	Gut microbiota abundance (genus Eubacterium nodatum group id.11297)	Gut microbiota abundance (genus Eubacterium nodatum group id.11297) || ||	TRUE	igd	NA	NA	NA	NA	NA	NA	NA	15	93018667	0.0144	5.17702e-06	NA	finn-b-F5_ALLANXIOUS	|| id:finn-b-F5_ALLANXIOUS	TRUE	reported	igd	2	1	TRUE
rs4819021	C	T	C	T	-0.0661	0.0386166	0.5059	NA	FALSE	FALSE	FALSE	ebi-a-GCST90017001	21	46466927	0.0250473	14306	0.130821	Gut microbiota abundance (genus Eubacterium nodatum group id.11297) || id:ebi-a-GCST90017001	Gut microbiota abundance (genus Eubacterium nodatum group id.11297)	Gut microbiota abundance (genus Eubacterium nodatum group id.11297) || ||	TRUE	igd	NA	NA	NA	NA	NA	NA	NA	21	46466927	0.0142	3.249e-06	NA	finn-b-F5_ALLANXIOUS	|| id:finn-b-F5_ALLANXIOUS	TRUE	reported	igd	2	1	TRUE
rs533968	G	A	G	A	0.1359	0.0122281	0.06341	NA	FALSE	FALSE	FALSE	ebi-a-GCST90017001	8	102523298	0.0500838	14306	0.903924	Gut microbiota abundance (genus Eubacterium nodatum group id.11297) || id:ebi-a-GCST90017001	Gut microbiota abundance (genus Eubacterium nodatum group id.11297)	Gut microbiota abundance (genus Eubacterium nodatum group id.11297) || ||	TRUE	igd	TRUE	rs533968	rs562758	G	A	T	C	8	102514213	0.0291	3.08496e-06	NA	finn-b-F5_ALLANXIOUS	|| id:finn-b-F5_ALLANXIOUS	TRUE	reported	igd	2	1	TRUE
rs56102148	A	G	A	G	0.1274	0.0377322	0.06996	NA	FALSE	FALSE	FALSE	ebi-a-GCST90017001	8	142315530	0.0449177	14306	0.45129	Gut microbiota abundance (genus Eubacterium nodatum group id.11297) || id:ebi-a-GCST90017001	Gut microbiota abundance (genus Eubacterium nodatum group id.11297)	Gut microbiota abundance (genus Eubacterium nodatum group id.11297) || ||	TRUE	igd	NA	NA	NA	NA	NA	NA	NA	8	142315530	0.0279	5.15703e-06	NA	finn-b-F5_ALLANXIOUS	|| id:finn-b-F5_ALLANXIOUS	TRUE	reported	igd	2	1	TRUE
rs72801641	A	C	A	C	0.1515	-0.0190403	0.04732	NA	FALSE	FALSE	FALSE	ebi-a-GCST90017001	10	56872120	0.0460834	14306	0.721553	Gut microbiota abundance (genus Eubacterium nodatum group id.11297) || id:ebi-a-GCST90017001	Gut microbiota abundance (genus Eubacterium nodatum group id.11297)	Gut microbiota abundance (genus Eubacterium nodatum group id.11297) || ||	TRUE	igd	NA	NA	NA	NA	NA	NA	NA	10	56872120	0.0337	7.05602e-06	NA	finn-b-F5_ALLANXIOUS	|| id:finn-b-F5_ALLANXIOUS	TRUE	reported	igd	2	1	TRUE
rs927985	A	G	A	G	0.0961	0.0147834	0.8659	NA	FALSE	FALSE	FALSE	ebi-a-GCST90017001	6	25412811	0.0351586	14306	0.699418	Gut microbiota abundance (genus Eubacterium nodatum group id.11297) || id:ebi-a-GCST90017001	Gut microbiota abundance (genus Eubacterium nodatum group id.11297)	Gut microbiota abundance (genus Eubacterium nodatum group id.11297) || ||	TRUE	igd	NA	NA	NA	NA	NA	NA	NA	6	25412811	0.0208	3.98997e-06	NA	finn-b-F5_ALLANXIOUS	|| id:finn-b-F5_ALLANXIOUS	TRUE	reported	igd	2	1	TRUE
rs9971265	C	A	C	A	0.0686	0.0281138	0.5124	NA	FALSE	FALSE	FALSE	ebi-a-GCST90017001	10	24815835	0.025003	14306	0.269057	Gut microbiota abundance (genus Eubacterium nodatum group id.11297) || id:ebi-a-GCST90017001	Gut microbiota abundance (genus Eubacterium nodatum group id.11297)	Gut microbiota abundance (genus Eubacterium nodatum group id.11297) || ||	TRUE	igd	NA	NA	NA	NA	NA	NA	NA	10	24815835	0.0143	1.48501e-06	NA	finn-b-F5_ALLANXIOUS	|| id:finn-b-F5_ALLANXIOUS	TRUE	reported	igd	2	1	TRUE

## Sheet: Ruminococcaceae UCG011
SNP	effect_allele.exposure	other_allele.exposure	effect_allele.outcome	other_allele.outcome	beta.exposure	beta.outcome	eaf.exposure	eaf.outcome	remove	palindromic	ambiguous	id.outcome	chr	pos	se.outcome	samplesize.outcome	pval.outcome	outcome	originalname.outcome	outcome.deprecated	mr_keep.outcome	data_source.outcome	proxy.outcome	target_snp.outcome	proxy_snp.outcome	target_a1.outcome	target_a2.outcome	proxy_a1.outcome	proxy_a2.outcome	chr.exposure	pos.exposure	se.exposure	pval.exposure	samplesize.exposure	id.exposure	exposure	mr_keep.exposure	pval_origin.exposure	data_source.exposure	action	SNP_index	mr_keep
rs112562568	A	G	A	G	0.1309	-0.0412757	0.07349	NA	FALSE	FALSE	FALSE	ebi-a-GCST90017059	16	14457745	0.0425901	14306	0.323802	Gut microbiota abundance (genus Ruminococcaceae UCG011 id.11368) || id:ebi-a-GCST90017059	Gut microbiota abundance (genus Ruminococcaceae UCG011 id.11368)	Gut microbiota abundance (genus Ruminococcaceae UCG011 id.11368) || ||	TRUE	igd	NA	NA	NA	NA	NA	NA	NA	16	14457745	0.0276	2.14299e-06	NA	finn-b-F5_ALLANXIOUS	|| id:finn-b-F5_ALLANXIOUS	TRUE	reported	igd	2	1	TRUE
rs11685487	T	C	T	C	0.0993	0.03913	0.1214	NA	FALSE	FALSE	FALSE	ebi-a-GCST90017059	2	8775320	0.0395659	14306	0.365221	Gut microbiota abundance (genus Ruminococcaceae UCG011 id.11368) || id:ebi-a-GCST90017059	Gut microbiota abundance (genus Ruminococcaceae UCG011 id.11368)	Gut microbiota abundance (genus Ruminococcaceae UCG011 id.11368) || ||	TRUE	igd	NA	NA	NA	NA	NA	NA	NA	2	8775320	0.022	6.50294e-06	NA	finn-b-F5_ALLANXIOUS	|| id:finn-b-F5_ALLANXIOUS	TRUE	reported	igd	2	1	TRUE
rs13110964	A	G	A	G	-0.0671	0.00376829	0.5321	NA	FALSE	FALSE	FALSE	ebi-a-GCST90017059	4	144686272	0.0234684	14306	0.870211	Gut microbiota abundance (genus Ruminococcaceae UCG011 id.11368) || id:ebi-a-GCST90017059	Gut microbiota abundance (genus Ruminococcaceae UCG011 id.11368)	Gut microbiota abundance (genus Ruminococcaceae UCG011 id.11368) || ||	TRUE	igd	NA	NA	NA	NA	NA	NA	NA	4	144686272	0.0142	2.41102e-06	NA	finn-b-F5_ALLANXIOUS	|| id:finn-b-F5_ALLANXIOUS	TRUE	reported	igd	2	1	TRUE
rs245984	T	C	T	C	0.2062	0.00869328	0.02836	NA	FALSE	FALSE	FALSE	ebi-a-GCST90017059	7	29300968	0.0503108	14306	0.989164	Gut microbiota abundance (genus Ruminococcaceae UCG011 id.11368) || id:ebi-a-GCST90017059	Gut microbiota abundance (genus Ruminococcaceae UCG011 id.11368)	Gut microbiota abundance (genus Ruminococcaceae UCG011 id.11368) || ||	TRUE	igd	NA	NA	NA	NA	NA	NA	NA	7	29300968	0.0435	2.11802e-06	NA	finn-b-F5_ALLANXIOUS	|| id:finn-b-F5_ALLANXIOUS	TRUE	reported	igd	2	1	TRUE
rs2522845	G	T	G	T	0.0659	0.00414741	0.4669	NA	FALSE	FALSE	FALSE	ebi-a-GCST90017059	7	82481909	0.0236435	14306	0.8446	Gut microbiota abundance (genus Ruminococcaceae UCG011 id.11368) || id:ebi-a-GCST90017059	Gut microbiota abundance (genus Ruminococcaceae UCG011 id.11368)	Gut microbiota abundance (genus Ruminococcaceae UCG011 id.11368) || ||	TRUE	igd	NA	NA	NA	NA	NA	NA	NA	7	82481909	0.0142	3.457e-06	NA	finn-b-F5_ALLANXIOUS	|| id:finn-b-F5_ALLANXIOUS	TRUE	reported	igd	2	1	TRUE
rs2731465	T	C	T	C	-0.066	-0.0153657	0.4145	NA	FALSE	FALSE	FALSE	ebi-a-GCST90017059	12	60790598	0.0237962	14306	0.542569	Gut microbiota abundance (genus Ruminococcaceae UCG011 id.11368) || id:ebi-a-GCST90017059	Gut microbiota abundance (genus Ruminococcaceae UCG011 id.11368)	Gut microbiota abundance (genus Ruminococcaceae UCG011 id.11368) || ||	TRUE	igd	NA	NA	NA	NA	NA	NA	NA	12	60790598	0.0144	4.56499e-06	NA	finn-b-F5_ALLANXIOUS	|| id:finn-b-F5_ALLANXIOUS	TRUE	reported	igd	2	1	TRUE
rs3761010	C	A	C	A	-0.0767	-0.0315919	0.3127	NA	FALSE	FALSE	FALSE	ebi-a-GCST90017059	19	849935	0.0272874	14306	0.234457	Gut microbiota abundance (genus Ruminococcaceae UCG011 id.11368) || id:ebi-a-GCST90017059	Gut microbiota abundance (genus Ruminococcaceae UCG011 id.11368)	Gut microbiota abundance (genus Ruminococcaceae UCG011 id.11368) || ||	TRUE	igd	NA	NA	NA	NA	NA	NA	NA	19	849935	0.0154	6.93394e-07	NA	finn-b-F5_ALLANXIOUS	|| id:finn-b-F5_ALLANXIOUS	TRUE	reported	igd	2	1	TRUE
rs4777716	C	T	C	T	0.0658	-0.0152844	0.4119	NA	FALSE	FALSE	FALSE	ebi-a-GCST90017059	15	93018667	0.0240148	14306	0.546107	Gut microbiota abundance (genus Ruminococcaceae UCG011 id.11368) || id:ebi-a-GCST90017059	Gut microbiota abundance (genus Ruminococcaceae UCG011 id.11368)	Gut microbiota abundance (genus Ruminococcaceae UCG011 id.11368) || ||	TRUE	igd	NA	NA	NA	NA	NA	NA	NA	15	93018667	0.0144	5.17702e-06	NA	finn-b-F5_ALLANXIOUS	|| id:finn-b-F5_ALLANXIOUS	TRUE	reported	igd	2	1	TRUE
rs4819021	C	T	C	T	-0.0661	-0.0136293	0.5059	NA	FALSE	FALSE	FALSE	ebi-a-GCST90017059	21	46466927	0.0235082	14306	0.550313	Gut microbiota abundance (genus Ruminococcaceae UCG011 id.11368) || id:ebi-a-GCST90017059	Gut microbiota abundance (genus Ruminococcaceae UCG011 id.11368)	Gut microbiota abundance (genus Ruminococcaceae UCG011 id.11368) || ||	TRUE	igd	NA	NA	NA	NA	NA	NA	NA	21	46466927	0.0142	3.249e-06	NA	finn-b-F5_ALLANXIOUS	|| id:finn-b-F5_ALLANXIOUS	TRUE	reported	igd	2	1	TRUE
rs533968	G	A	G	A	0.1359	-0.0308271	0.06341	NA	FALSE	FALSE	FALSE	ebi-a-GCST90017059	8	102514213	0.0519062	14306	0.533611	Gut microbiota abundance (genus Ruminococcaceae UCG011 id.11368) || id:ebi-a-GCST90017059	Gut microbiota abundance (genus Ruminococcaceae UCG011 id.11368)	Gut microbiota abundance (genus Ruminococcaceae UCG011 id.11368) || ||	TRUE	igd	NA	NA	NA	NA	NA	NA	NA	8	102514213	0.0291	3.08496e-06	NA	finn-b-F5_ALLANXIOUS	|| id:finn-b-F5_ALLANXIOUS	TRUE	reported	igd	2	1	TRUE
rs56102148	A	G	A	G	0.1274	-0.0282366	0.06996	NA	FALSE	FALSE	FALSE	ebi-a-GCST90017059	8	142315530	0.0433148	14306	0.515826	Gut microbiota abundance (genus Ruminococcaceae UCG011 id.11368) || id:ebi-a-GCST90017059	Gut microbiota abundance (genus Ruminococcaceae UCG011 id.11368)	Gut microbiota abundance (genus Ruminococcaceae UCG011 id.11368) || ||	TRUE	igd	NA	NA	NA	NA	NA	NA	NA	8	142315530	0.0279	5.15703e-06	NA	finn-b-F5_ALLANXIOUS	|| id:finn-b-F5_ALLANXIOUS	TRUE	reported	igd	2	1	TRUE
rs72801641	A	C	A	C	0.1515	0.0347276	0.04732	NA	FALSE	FALSE	FALSE	ebi-a-GCST90017059	10	56872120	0.0431212	14306	0.440962	Gut microbiota abundance (genus Ruminococcaceae UCG011 id.11368) || id:ebi-a-GCST90017059	Gut microbiota abundance (genus Ruminococcaceae UCG011 id.11368)	Gut microbiota abundance (genus Ruminococcaceae UCG011 id.11368) || ||	TRUE	igd	NA	NA	NA	NA	NA	NA	NA	10	56872120	0.0337	7.05602e-06	NA	finn-b-F5_ALLANXIOUS	|| id:finn-b-F5_ALLANXIOUS	TRUE	reported	igd	2	1	TRUE
rs927985	A	G	A	G	0.0961	-0.00606775	0.8659	NA	FALSE	FALSE	FALSE	ebi-a-GCST90017059	6	25412811	0.0333284	14306	0.827388	Gut microbiota abundance (genus Ruminococcaceae UCG011 id.11368) || id:ebi-a-GCST90017059	Gut microbiota abundance (genus Ruminococcaceae UCG011 id.11368)	Gut microbiota abundance (genus Ruminococcaceae UCG011 id.11368) || ||	TRUE	igd	NA	NA	NA	NA	NA	NA	NA	6	25412811	0.0208	3.98997e-06	NA	finn-b-F5_ALLANXIOUS	|| id:finn-b-F5_ALLANXIOUS	TRUE	reported	igd	2	1	TRUE
rs9971265	C	A	C	A	0.0686	-0.0156562	0.5124	NA	FALSE	FALSE	FALSE	ebi-a-GCST90017059	10	24815835	0.0234428	14306	0.511886	Gut microbiota abundance (genus Ruminococcaceae UCG011 id.11368) || id:ebi-a-GCST90017059	Gut microbiota abundance (genus Ruminococcaceae UCG011 id.11368)	Gut microbiota abundance (genus Ruminococcaceae UCG011 id.11368) || ||	TRUE	igd	NA	NA	NA	NA	NA	NA	NA	10	24815835	0.0143	1.48501e-06	NA	finn-b-F5_ALLANXIOUS	|| id:finn-b-F5_ALLANXIOUS	TRUE	reported	igd	2	1	TRUE

## Sheet: Lachnospiraceae UCG010
SNP	effect_allele.exposure	other_allele.exposure	effect_allele.outcome	other_allele.outcome	beta.exposure	beta.outcome	eaf.exposure	eaf.outcome	remove	palindromic	ambiguous	id.outcome	chr	pos	se.outcome	samplesize.outcome	pval.outcome	outcome	proxy.outcome	target_snp.outcome	proxy_snp.outcome	target_a1.outcome	target_a2.outcome	proxy_a1.outcome	proxy_a2.outcome	originalname.outcome	outcome.deprecated	mr_keep.outcome	data_source.outcome	chr.exposure	pos.exposure	se.exposure	pval.exposure	samplesize.exposure	id.exposure	exposure	mr_keep.exposure	pval_origin.exposure	data_source.exposure	action	SNP_index	mr_keep
rs112562568	A	G	A	G	0.1309	-0.00293222	0.07349	NA	FALSE	FALSE	FALSE	ebi-a-GCST90017028	16	14457745	0.0227801	14306	0.924554	Gut microbiota abundance (genus Lachnospiraceae UCG010 id.11330) || id:ebi-a-GCST90017028	FALSE	rs112562568	rs112562568	NA	NA	NA	NA	Gut microbiota abundance (genus Lachnospiraceae UCG010 id.11330)	Gut microbiota abundance (genus Lachnospiraceae UCG010 id.11330) || ||	TRUE	igd	16	14457745	0.0276	2.14299e-06	NA	finn-b-F5_ALLANXIOUS	|| id:finn-b-F5_ALLANXIOUS	TRUE	reported	igd	2	1	TRUE
rs11685487	T	C	T	C	0.0993	-0.0138822	0.1214	NA	FALSE	FALSE	FALSE	ebi-a-GCST90017028	2	8775320	0.0211236	14306	0.578882	Gut microbiota abundance (genus Lachnospiraceae UCG010 id.11330) || id:ebi-a-GCST90017028	FALSE	rs11685487	rs11685487	NA	NA	NA	NA	Gut microbiota abundance (genus Lachnospiraceae UCG010 id.11330)	Gut microbiota abundance (genus Lachnospiraceae UCG010 id.11330) || ||	TRUE	igd	2	8775320	0.022	6.50294e-06	NA	finn-b-F5_ALLANXIOUS	|| id:finn-b-F5_ALLANXIOUS	TRUE	reported	igd	2	1	TRUE
rs11751228	A	G	A	G	0.107	-0.0552641	0.09668	NA	FALSE	FALSE	FALSE	ebi-a-GCST90017028	6	104244665	0.0300368	14306	0.0719151	Gut microbiota abundance (genus Lachnospiraceae UCG010 id.11330) || id:ebi-a-GCST90017028	FALSE	rs11751228	rs11751228	NA	NA	NA	NA	Gut microbiota abundance (genus Lachnospiraceae UCG010 id.11330)	Gut microbiota abundance (genus Lachnospiraceae UCG010 id.11330) || ||	TRUE	igd	6	104244665	0.0239	7.63502e-06	NA	finn-b-F5_ALLANXIOUS	|| id:finn-b-F5_ALLANXIOUS	TRUE	reported	igd	2	1	TRUE
rs13110964	A	G	A	G	-0.0671	0.0127721	0.5321	NA	FALSE	FALSE	FALSE	ebi-a-GCST90017028	4	144686272	0.0123596	14306	0.300087	Gut microbiota abundance (genus Lachnospiraceae UCG010 id.11330) || id:ebi-a-GCST90017028	FALSE	rs13110964	rs13110964	NA	NA	NA	NA	Gut microbiota abundance (genus Lachnospiraceae UCG010 id.11330)	Gut microbiota abundance (genus Lachnospiraceae UCG010 id.11330) || ||	TRUE	igd	4	144686272	0.0142	2.41102e-06	NA	finn-b-F5_ALLANXIOUS	|| id:finn-b-F5_ALLANXIOUS	TRUE	reported	igd	2	1	TRUE
rs245984	T	C	T	C	0.2062	0.0237403	0.02836	NA	FALSE	FALSE	FALSE	ebi-a-GCST90017028	7	29300968	0.0257286	14306	0.357289	Gut microbiota abundance (genus Lachnospiraceae UCG010 id.11330) || id:ebi-a-GCST90017028	FALSE	rs245984	rs245984	NA	NA	NA	NA	Gut microbiota abundance (genus Lachnospiraceae UCG010 id.11330)	Gut microbiota abundance (genus Lachnospiraceae UCG010 id.11330) || ||	TRUE	igd	7	29300968	0.0435	2.11802e-06	NA	finn-b-F5_ALLANXIOUS	|| id:finn-b-F5_ALLANXIOUS	TRUE	reported	igd	2	1	TRUE
rs2522845	G	T	G	T	0.0659	-0.0249181	0.4669	NA	FALSE	FALSE	FALSE	ebi-a-GCST90017028	7	82481909	0.0124286	14306	0.0467681	Gut microbiota abundance (genus Lachnospiraceae UCG010 id.11330) || id:ebi-a-GCST90017028	FALSE	rs2522845	rs2522845	NA	NA	NA	NA	Gut microbiota abundance (genus Lachnospiraceae UCG010 id.11330)	Gut microbiota abundance (genus Lachnospiraceae UCG010 id.11330) || ||	TRUE	igd	7	82481909	0.0142	3.457e-06	NA	finn-b-F5_ALLANXIOUS	|| id:finn-b-F5_ALLANXIOUS	TRUE	reported	igd	2	1	TRUE
rs2731465	T	C	T	C	-0.066	-0.0202267	0.4145	NA	FALSE	FALSE	FALSE	ebi-a-GCST90017028	12	60790598	0.0125053	14306	0.101476	Gut microbiota abundance (genus Lachnospiraceae UCG010 id.11330) || id:ebi-a-GCST90017028	FALSE	rs2731465	rs2731465	NA	NA	NA	NA	Gut microbiota abundance (genus Lachnospiraceae UCG010 id.11330)	Gut microbiota abundance (genus Lachnospiraceae UCG010 id.11330) || ||	TRUE	igd	12	60790598	0.0144	4.56499e-06	NA	finn-b-F5_ALLANXIOUS	|| id:finn-b-F5_ALLANXIOUS	TRUE	reported	igd	2	1	TRUE
rs3761010	C	A	C	A	-0.0767	0.00299062	0.3127	NA	FALSE	FALSE	FALSE	ebi-a-GCST90017028	19	849935	0.0143644	14306	0.839441	Gut microbiota abundance (genus Lachnospiraceae UCG010 id.11330) || id:ebi-a-GCST90017028	FALSE	rs3761010	rs3761010	NA	NA	NA	NA	Gut microbiota abundance (genus Lachnospiraceae UCG010 id.11330)	Gut microbiota abundance (genus Lachnospiraceae UCG010 id.11330) || ||	TRUE	igd	19	849935	0.0154	6.93394e-07	NA	finn-b-F5_ALLANXIOUS	|| id:finn-b-F5_ALLANXIOUS	TRUE	reported	igd	2	1	TRUE
rs4777716	C	T	C	T	0.0658	0.0104019	0.4119	NA	FALSE	FALSE	FALSE	ebi-a-GCST90017028	15	93018667	0.0125803	14306	0.408847	Gut microbiota abundance (genus Lachnospiraceae UCG010 id.11330) || id:ebi-a-GCST90017028	FALSE	rs4777716	rs4777716	NA	NA	NA	NA	Gut microbiota abundance (genus Lachnospiraceae UCG010 id.11330)	Gut microbiota abundance (genus Lachnospiraceae UCG010 id.11330) || ||	TRUE	igd	15	93018667	0.0144	5.17702e-06	NA	finn-b-F5_ALLANXIOUS	|| id:finn-b-F5_ALLANXIOUS	TRUE	reported	igd	2	1	TRUE
rs4819021	C	T	C	T	-0.0661	-0.00611041	0.5059	NA	FALSE	FALSE	FALSE	ebi-a-GCST90017028	21	46466927	0.012535	14306	0.616966	Gut microbiota abundance (genus Lachnospiraceae UCG010 id.11330) || id:ebi-a-GCST90017028	FALSE	rs4819021	rs4819021	NA	NA	NA	NA	Gut microbiota abundance (genus Lachnospiraceae UCG010 id.11330)	Gut microbiota abundance (genus Lachnospiraceae UCG010 id.11330) || ||	TRUE	igd	21	46466927	0.0142	3.249e-06	NA	finn-b-F5_ALLANXIOUS	|| id:finn-b-F5_ALLANXIOUS	TRUE	reported	igd	2	1	TRUE
rs533968	G	A	G	A	0.1359	0.0159251	0.06341	NA	FALSE	FALSE	FALSE	ebi-a-GCST90017028	8	102514213	0.0282229	14306	0.600478	Gut microbiota abundance (genus Lachnospiraceae UCG010 id.11330) || id:ebi-a-GCST90017028	FALSE	rs533968	rs533968	NA	NA	NA	NA	Gut microbiota abundance (genus Lachnospiraceae UCG010 id.11330)	Gut microbiota abundance (genus Lachnospiraceae UCG010 id.11330) || ||	TRUE	igd	8	102514213	0.0291	3.08496e-06	NA	finn-b-F5_ALLANXIOUS	|| id:finn-b-F5_ALLANXIOUS	TRUE	reported	igd	2	1	TRUE
rs56102148	A	G	A	G	0.1274	-0.0220992	0.06996	NA	FALSE	FALSE	FALSE	ebi-a-GCST90017028	8	142315530	0.0229015	14306	0.35439	Gut microbiota abundance (genus Lachnospiraceae UCG010 id.11330) || id:ebi-a-GCST90017028	FALSE	rs56102148	rs56102148	NA	NA	NA	NA	Gut microbiota abundance (genus Lachnospiraceae UCG010 id.11330)	Gut microbiota abundance (genus Lachnospiraceae UCG010 id.11330) || ||	TRUE	igd	8	142315530	0.0279	5.15703e-06	NA	finn-b-F5_ALLANXIOUS	|| id:finn-b-F5_ALLANXIOUS	TRUE	reported	igd	2	1	TRUE
rs72801641	A	C	A	C	0.1515	0.0256033	0.04732	NA	FALSE	FALSE	FALSE	ebi-a-GCST90017028	10	56872120	0.0242697	14306	0.277456	Gut microbiota abundance (genus Lachnospiraceae UCG010 id.11330) || id:ebi-a-GCST90017028	FALSE	rs72801641	rs72801641	NA	NA	NA	NA	Gut microbiota abundance (genus Lachnospiraceae UCG010 id.11330)	Gut microbiota abundance (genus Lachnospiraceae UCG010 id.11330) || ||	TRUE	igd	10	56872120	0.0337	7.05602e-06	NA	finn-b-F5_ALLANXIOUS	|| id:finn-b-F5_ALLANXIOUS	TRUE	reported	igd	2	1	TRUE
rs927985	A	G	A	G	0.0961	-0.00866911	0.8659	NA	FALSE	FALSE	FALSE	ebi-a-GCST90017028	6	25412811	0.0177532	14306	0.575941	Gut microbiota abundance (genus Lachnospiraceae UCG010 id.11330) || id:ebi-a-GCST90017028	FALSE	rs927985	rs927985	NA	NA	NA	NA	Gut microbiota abundance (genus Lachnospiraceae UCG010 id.11330)	Gut microbiota abundance (genus Lachnospiraceae UCG010 id.11330) || ||	TRUE	igd	6	25412811	0.0208	3.98997e-06	NA	finn-b-F5_ALLANXIOUS	|| id:finn-b-F5_ALLANXIOUS	TRUE	reported	igd	2	1	TRUE
rs9971265	C	A	C	A	0.0686	-0.0139369	0.5124	NA	FALSE	FALSE	FALSE	ebi-a-GCST90017028	10	24815835	0.0125248	14306	0.265271	Gut microbiota abundance (genus Lachnospiraceae UCG010 id.11330) || id:ebi-a-GCST90017028	FALSE	rs9971265	rs9971265	NA	NA	NA	NA	Gut microbiota abundance (genus Lachnospiraceae UCG010 id.11330)	Gut microbiota abundance (genus Lachnospiraceae UCG010 id.11330) || ||	TRUE	igd	10	24815835	0.0143	1.48501e-06	NA	finn-b-F5_ALLANXIOUS	|| id:finn-b-F5_ALLANXIOUS	TRUE	reported	igd	2	1	TRUE
